# Supplementary material for: Synthesis and Cytotoxic Activity of Lepidilines A–D: Comparison with Some 4,5-Diphenyl Analogues and Related Imidazole-2-thiones
Source: J Nat Prod. 2021 Nov 22;84(12):3071–9. doi: 10.1021/acs.jnatprod.1c00797 (PMC8713287; doi:10.1021/acs.jnatprod.1c00797)
Supplement: Supplementary file 1 — np1c00797_si_001.cif [file np1c00797_si_001.cif]

data_mg1315_1
_audit_creation_date               2021-01-27
_audit_creation_method
;
Olex2 1.3-ac4
(compiled 2020.11.27 svn.r5f609507 for Rigaku Oxford Diffraction, GUI svn.r6214)
;
_shelx_SHELXL_version_number       '2018/3'
_audit_contact_author_address      ?
_audit_contact_author_email        ?
_audit_contact_author_name         'Grzegorz Mloston'
_audit_contact_author_phone        ?
_publ_contact_author_id_orcid      ?
_publ_section_references
;
Dolomanov, O.V., Bourhis, L.J., Gildea, R.J, Howard, J.A.K. & Puschmann, H.
 (2009), J. Appl. Cryst. 42, 339-341.

Sheldrick, G.M. (2008). Acta Cryst. A64, 112-122.

Sheldrick, G.M. (2015). Acta Cryst. A71, 3-8.
;
_chemical_name_common              ?
_chemical_name_systematic          ?
_chemical_formula_moiety           'C20 H23 N2 O, F6 P'
_chemical_formula_sum              'C20 H23 F6 N2 O P'
_chemical_formula_weight           452.37
_chemical_melting_point            ?
_chemical_oxdiff_formula           'C20 H23 F6 N2 O1 P1'
loop_
  _atom_type_symbol
  _atom_type_description
  _atom_type_scat_dispersion_real
  _atom_type_scat_dispersion_imag
  _atom_type_scat_source
 'C' 'C' 0.0181 0.0091 'International Tables Vol C Tables 4.2.6.8 and 6.1.1.4'
 'H' 'H' 0.0000 0.0000 'International Tables Vol C Tables 4.2.6.8 and 6.1.1.4'
 'F' 'F' 0.0727 0.0534 'International Tables Vol C Tables 4.2.6.8 and 6.1.1.4'
 'N' 'N' 0.0311 0.0180 'International Tables Vol C Tables 4.2.6.8 and 6.1.1.4'
 'O' 'O' 0.0492 0.0322 'International Tables Vol C Tables 4.2.6.8 and 6.1.1.4'
 'P' 'P' 0.2955 0.4335 'International Tables Vol C Tables 4.2.6.8 and 6.1.1.4'

_shelx_space_group_comment
;
The symmetry employed for this shelxl refinement is uniquely defined
by the following loop, which should always be used as a source of
symmetry information in preference to the above space-group names.
They are only intended as comments.
;
_space_group_crystal_system        'triclinic'
_space_group_IT_number             2
_space_group_name_H-M_alt          'P -1'
_space_group_name_Hall             '-P 1'
loop_
  _space_group_symop_operation_xyz
 'x, y, z'
 '-x, -y, -z'

_cell_length_a                     9.8930(3)
_cell_length_b                     11.1547(4)
_cell_length_c                     11.1640(4)
_cell_angle_alpha                  60.849(4)
_cell_angle_beta                   84.409(3)
_cell_angle_gamma                  71.453(3)
_cell_volume                       1017.60(7)
_cell_formula_units_Z              2
_cell_measurement_reflns_used      18194
_cell_measurement_temperature      100.00(10)
_cell_measurement_theta_max        78.2700
_cell_measurement_theta_min        4.5070
_shelx_estimated_absorpt_T_max     0.699
_shelx_estimated_absorpt_T_min     0.609
_exptl_absorpt_coefficient_mu      1.834
_exptl_absorpt_correction_T_max    1.000
_exptl_absorpt_correction_T_min    0.361
_exptl_absorpt_correction_type     gaussian
_exptl_absorpt_process_details
;
CrysAlisPro 1.171.41.95a (Rigaku Oxford Diffraction, 2021)
Numerical absorption correction based on gaussian integration over
a multifaceted crystal model
Empirical absorption correction using spherical harmonics,
implemented in SCALE3 ABSPACK scaling algorithm.
;
_exptl_absorpt_special_details     ?
_exptl_crystal_colour              colourless
_exptl_crystal_density_diffrn      1.476
_exptl_crystal_density_meas        ?
_exptl_crystal_density_method      ?
_exptl_crystal_description         block
_exptl_crystal_F_000               468
loop_
  _exptl_crystal_face_index_h
  _exptl_crystal_face_index_k
  _exptl_crystal_face_index_l
  _exptl_crystal_face_perp_dist
 -1 0 -1 0.1146
 1 0 1 0.1146
 1 5 2 0.1396
 -1 -5 -2 0.1396
 4 0 -5 0.1039
 -4 0 5 0.1039
 0 4 5 0.1091
 0 -4 -5 0.1091
 2 5 5 0.1199
 -2 -5 -4 0.1615
 0 5 1 0.1430
 0 -5 -1 0.1430

_exptl_crystal_size_max            0.3
_exptl_crystal_size_mid            0.23
_exptl_crystal_size_min            0.21
loop_
  _exptl_oxdiff_crystal_face_indexfrac_h
  _exptl_oxdiff_crystal_face_indexfrac_k
  _exptl_oxdiff_crystal_face_indexfrac_l
  _exptl_oxdiff_crystal_face_x
  _exptl_oxdiff_crystal_face_y
  _exptl_oxdiff_crystal_face_z
 -0.9996 -0.0009 -1.0015 -0.0465 -0.2057 0.1065
 0.9996 0.0009 1.0015 0.0465 0.2057 -0.1065
 1.0005 5.0006 1.9974 -0.1197 -0.3833 -0.5708
 -1.0005 -5.0006 -1.9974 0.1197 0.3833 0.5708
 4.0003 -0.0076 -5.0005 0.9446 -0.3096 -0.0086
 -4.0003 0.0076 5.0005 -0.9446 0.3096 0.0086
 -0.0001 4.0050 4.9998 -0.4870 0.0573 -0.5662
 0.0001 -4.0050 -4.9998 0.4870 -0.0573 0.5662
 1.9997 5.0040 5.0004 -0.2418 0.0741 -0.7701
 -1.9999 -5.0028 -3.9997 0.1575 0.0517 0.7237
 0.0009 4.9996 0.9959 -0.1662 -0.5890 -0.4643
 -0.0009 -4.9996 -0.9959 0.1662 0.5890 0.4643

_exptl_transmission_factor_max     ?
_exptl_transmission_factor_min     ?
_diffrn_reflns_av_R_equivalents    0.0370
_diffrn_reflns_av_unetI/netI       0.0187
_diffrn_reflns_Laue_measured_fraction_full  0.998
_diffrn_reflns_Laue_measured_fraction_max  0.940
_diffrn_reflns_limit_h_max         11
_diffrn_reflns_limit_h_min         -12
_diffrn_reflns_limit_k_max         12
_diffrn_reflns_limit_k_min         -14
_diffrn_reflns_limit_l_max         13
_diffrn_reflns_limit_l_min         -14
_diffrn_reflns_number              23177
_diffrn_reflns_point_group_measured_fraction_full  0.998
_diffrn_reflns_point_group_measured_fraction_max  0.940
_diffrn_reflns_theta_full          67.684
_diffrn_reflns_theta_max           78.833
_diffrn_reflns_theta_min           4.546
_diffrn_ambient_environment        N~2~
_diffrn_ambient_temperature        100.00(10)
_diffrn_detector                   'Hybrid Pixel Array Detector'
_diffrn_detector_area_resol_mean   5.8140
_diffrn_detector_type              'Pilatus 300K'
_diffrn_measured_fraction_theta_full  0.998
_diffrn_measured_fraction_theta_max  0.940
_diffrn_measurement_details
;
List of Runs (angles in degrees, time in seconds):

  # Type    Start    End  Width  t~exp~   \w     \q     \k     \f   Frames
--------------------------------------------------------------------------
  1  \w     27.00 114.00   0.50    0.10    --   49.71  77.00  90.00  174
  2  \w     27.00 114.00   0.50    0.10    --   49.71  77.00   0.00  174
  3  \w     39.00 124.00   0.50    0.10    --   49.71  38.00 -30.00  170
  4  \w     27.00 114.00   0.50    0.10    --   49.71  77.00-120.00  174
  5  \w    -43.00  25.00   0.50    0.10    --  -49.71  38.00  30.00  136
  6  \w    -26.00  26.00   0.50    0.10    --  -49.71  19.00 150.00  104
  7  \w    -43.00  25.00   0.50    0.10    --  -49.71  38.00-120.00  136
  8  \w     97.00 178.00   0.50    0.10    --  107.75  19.00 -60.00  162
  9  \w     62.00 120.00   0.50    0.10    --   49.71 178.00  90.00  116
 10  \w     97.00 178.00   0.50    0.10    --  107.75  38.00  60.00  162
 11  \w     60.00 121.00   0.50    0.10    --   49.71-178.00-180.00  122
 12  \w     36.00 112.00   0.50    0.10    --  107.75-125.00-180.00  152
 13  \w     39.00 107.00   0.50    0.10    --  107.75 -99.00-120.00  136
 14  \w     36.00 112.00   0.50    0.10    --  107.75-125.00 -30.00  152
 15  \w     36.00 112.00   0.50    0.10    --  107.75-125.00  30.00  152
 16  \w     36.00 112.00   0.50    0.10    --  107.75-125.00  90.00  152
 17  \w     37.00 108.00   0.50    0.10    --  107.75-102.00  72.00  142
 18  \w     39.00 107.00   0.50    0.10    --  107.75 -99.00-180.00  136
 19  \w     39.00 107.00   0.50    0.10    --  107.75 -99.00-150.00  136
 20  \w     37.00  66.00   0.50    0.10    --  107.75 -57.00 -90.00   58
 21  \w     37.00  66.00   0.50    0.10    --  107.75 -57.00 -60.00   58
 22  \w     37.00  66.00   0.50    0.10    --  107.75 -57.00-120.00   58
 23  \w     43.00 105.00   0.50    0.10    --  107.75 -77.00-120.00  124
 24  \w     37.00  66.00   0.50    0.10    --  107.75 -57.00  60.00   58
 25  \w     43.00 105.00   0.50    0.10    --  107.75 -77.00  90.00  124
 26  \w    -66.00 -15.00   0.50    0.10    --  -86.25  57.00-120.00  102
 27  \w    -43.00 -11.00   0.50    0.10    --  -86.25  38.00-150.00   64
 28  \w    -43.00 -11.00   0.50    0.10    --  -86.25  38.00 -90.00   64
 29  \w    -43.00 -11.00   0.50    0.10    --  -86.25  38.00 -60.00   64
 30  \w    -43.00 -11.00   0.50    0.10    --  -86.25  38.00 -30.00   64
 31  \w    -43.00 -11.00   0.50    0.10    --  -86.25  38.00   0.00   64
 32  \w    -43.00 -11.00   0.50    0.10    --  -86.25  38.00  30.00   64
 33  \w    -43.00 -11.00   0.50    0.10    --  -86.25  38.00 120.00   64
 34  \w   -161.00 -75.00   0.50    0.10    --  -86.25 -19.00 150.00  172
 35  \w   -161.00 -76.00   0.50    0.10    --  -86.25 -38.00 120.00  170
 36  \w   -151.00 -74.00   0.50    0.10    --  -86.25 -77.00  90.00  154
 37  \w   -151.00 -64.00   0.50    0.10    --  -86.25 -77.00  30.00  174
 38  \w   -151.00 -64.00   0.50    0.10    --  -86.25 -77.00 -30.00  174
 39  \w   -151.00 -64.00   0.50    0.10    --  -86.25 -77.00 -90.00  174
 40  \w   -161.00 -75.00   0.50    0.10    --  -86.25 -19.00-180.00  172
 41  \w   -121.00 -35.00   0.50    0.10    --  -49.71 -57.00 -90.00  172
 42  \w    -87.00 -15.00   0.50    0.10    --  -86.25 125.00 -30.00  144
 43  \w   -114.00 -27.00   0.50    0.10    --  -49.71 -77.00 150.00  174
 44  \w   -114.00 -27.00   0.50    0.10    --  -49.71 -77.00  30.00  174
 45  \w   -114.00 -27.00   0.50    0.10    --  -49.71 -77.00-120.00  174
 46  \w   -155.00 -85.00   0.50    0.10    --  -86.25 -99.00 -90.00  140
 47  \w   -120.00 -41.00   0.50    0.10    --  -49.71-178.00 150.00  158
;
_diffrn_measurement_device         'four-circle diffractometer'
_diffrn_measurement_device_type    'XtaLAB Synergy, Dualflex, Pilatus 300K'
_diffrn_measurement_method         '\w scans'
_diffrn_orient_matrix_type        
 'CrysAlisPro convention (1999,Acta A55,543-557)'
_diffrn_orient_matrix_UB_11        0.1308825000
_diffrn_orient_matrix_UB_12        -0.0165027000
_diffrn_orient_matrix_UB_13        -0.0841736000
_diffrn_orient_matrix_UB_21        0.0797702000
_diffrn_orient_matrix_UB_22        -0.1429188000
_diffrn_orient_matrix_UB_23        0.1259440000
_diffrn_orient_matrix_UB_31        -0.0601363000
_diffrn_orient_matrix_UB_32        -0.0836321000
_diffrn_orient_matrix_UB_33        -0.0462633000
_diffrn_radiation_monochromator    mirror
_diffrn_radiation_probe            x-ray
_diffrn_radiation_type             'Cu K\a'
_diffrn_radiation_wavelength       1.54184
_diffrn_source                     'micro-focus sealed X-ray tube'
_diffrn_source_type                'PhotonJet (Cu) X-ray Source'
_reflns_Friedel_coverage           0.000
_reflns_Friedel_fraction_full      .
_reflns_Friedel_fraction_max       .
_reflns_number_gt                  3894
_reflns_number_total               4125
_reflns_odcompleteness_completeness  99.92
_reflns_odcompleteness_iscentric   1
_reflns_odcompleteness_theta       66.97
_reflns_special_details
;
 Reflections were merged by SHELXL according to the crystal
 class for the calculation of statistics and refinement.
 
 _reflns_Friedel_fraction is defined as the number of unique
 Friedel pairs measured divided by the number that would be
 possible theoretically, ignoring centric projections and
 systematic absences.
;
_reflns_threshold_expression       'I > 2\s(I)'
_computing_cell_refinement         'CrysAlisPro 1.171.41.95a (Rigaku OD, 2021)'
_computing_data_collection         'CrysAlisPro 1.171.41.95a (Rigaku OD, 2021)'
_computing_data_reduction          'CrysAlisPro 1.171.41.95a (Rigaku OD, 2021)'
_computing_molecular_graphics      'Olex2 1.3-ac4 (Dolomanov et al., 2009)'
_computing_publication_material    'Olex2 1.3-ac4 (Dolomanov et al., 2009)'
_computing_structure_refinement    'XL  (Sheldrick, 2008)'
_computing_structure_solution      'SHELXT 2018/2 (Sheldrick, 2018)'
_refine_diff_density_max           0.254
_refine_diff_density_min           -0.326
_refine_diff_density_rms           0.041
_refine_ls_extinction_coef         0.0014(3)
_refine_ls_extinction_expression  
 'Fc^*^=kFc[1+0.001xFc^2^\l^3^/sin(2\q)]^-1/4^'
_refine_ls_extinction_method       'SHELXL-2018/3 (Sheldrick 2018)'
_refine_ls_goodness_of_fit_ref     1.032
_refine_ls_hydrogen_treatment      constr
_refine_ls_matrix_type             full
_refine_ls_number_parameters       275
_refine_ls_number_reflns           4125
_refine_ls_number_restraints       0
_refine_ls_R_factor_all            0.0335
_refine_ls_R_factor_gt             0.0319
_refine_ls_restrained_S_all        1.032
_refine_ls_shift/su_max            0.001
_refine_ls_shift/su_mean           0.000
_refine_ls_structure_factor_coef   Fsqd
_refine_ls_weighting_details      
 'w=1/[\s^2^(Fo^2^)+(0.0375P)^2^+0.4866P] where P=(Fo^2^+2Fc^2^)/3'
_refine_ls_weighting_scheme        calc
_refine_ls_wR_factor_gt            0.0814
_refine_ls_wR_factor_ref           0.0824
_refine_special_details            ?
_olex2_refinement_description
;
1. Fixed Uiso
 At 1.2 times of:
  All C(H) groups, All C(H,H) groups
 At 1.5 times of:
  All C(H,H,H) groups
2.a Secondary CH2 refined with riding coordinates:
 C6(H6A,H6B), C15(H15A,H15B)
2.b Aromatic/amide H refined with riding coordinates:
 C2(H2), C21(H21), C19(H19), C17(H17), C10(H10), C12(H12), C8(H8), C20(H20),
 C18(H18), C11(H11)
2.c Idealised Me refined as rotating group:
 C13(H13A,H13B,H13C), C14(H14A,H14B,H14C), C23(H23A,H23B,H23C)
;
_atom_sites_solution_hydrogens     geom
_atom_sites_solution_primary       dual
_atom_sites_solution_secondary     ?
loop_
  _atom_site_label
  _atom_site_type_symbol
  _atom_site_fract_x
  _atom_site_fract_y
  _atom_site_fract_z
  _atom_site_U_iso_or_equiv
  _atom_site_adp_type
  _atom_site_occupancy
  _atom_site_site_symmetry_order
  _atom_site_calc_flag
  _atom_site_refinement_flags_posn
  _atom_site_refinement_flags_adp
  _atom_site_refinement_flags_occupancy
  _atom_site_disorder_assembly
  _atom_site_disorder_group
 P1 P 0.27660(3) 0.87478(3) 0.72148(3) 0.02069(10) Uani 1 1 d . . . . .
 F2 F 0.16700(9) 0.84266(10) 0.84021(8) 0.0306(2) Uani 1 1 d . . . . .
 F4 F 0.38594(9) 0.90735(9) 0.60183(8) 0.0320(2) Uani 1 1 d . . . . .
 F6 F 0.24576(10) 1.03443(9) 0.70080(9) 0.0323(2) Uani 1 1 d . . . . .
 F3 F 0.40386(8) 0.81396(9) 0.83350(8) 0.02826(19) Uani 1 1 d . . . . .
 F7 F 0.30753(10) 0.71605(9) 0.74128(9) 0.0330(2) Uani 1 1 d . . . . .
 F5 F 0.14894(9) 0.93667(10) 0.60843(9) 0.0344(2) Uani 1 1 d . . . . .
 O22 O 0.98092(10) 0.53683(11) 0.27905(10) 0.0280(2) Uani 1 1 d . . . . .
 N3 N 0.78841(12) 0.75175(12) 0.74291(11) 0.0209(2) Uani 1 1 d . . . . .
 N1 N 0.67571(11) 0.66508(11) 0.66432(11) 0.0197(2) Uani 1 1 d . . . . .
 C5 C 0.68731(13) 0.58158(13) 0.80658(13) 0.0196(3) Uani 1 1 d . . . . .
 C16 C 0.76252(14) 0.94795(14) 0.79734(13) 0.0217(3) Uani 1 1 d . . . . .
 C7 C 0.69747(14) 0.54817(14) 0.51805(13) 0.0209(3) Uani 1 1 d . . . . .
 C4 C 0.75771(14) 0.63680(14) 0.85660(13) 0.0209(3) Uani 1 1 d . . . . .
 C13 C 0.62704(15) 0.45982(15) 0.87853(14) 0.0256(3) Uani 1 1 d . . . . .
 H13A H 0.523068 0.496602 0.859629 0.038 Uiso 1 1 calc R U . . .
 H13B H 0.649826 0.412801 0.977758 0.038 Uiso 1 1 calc R U . . .
 H13C H 0.668455 0.389686 0.845703 0.038 Uiso 1 1 calc R U . . .
 C9 C 0.88248(14) 0.50185(15) 0.37481(13) 0.0224(3) Uani 1 1 d . . . . .
 C2 C 0.73737(14) 0.76618(14) 0.62911(13) 0.0217(3) Uani 1 1 d . . . . .
 H2 H 0.743993 0.837075 0.537866 0.026 Uiso 1 1 calc R U . . .
 C21 C 0.82326(15) 0.98425(15) 0.87782(14) 0.0259(3) Uani 1 1 d . . . . .
 H21 H 0.923530 0.946747 0.899723 0.031 Uiso 1 1 calc R U . . .
 C19 C 0.59157(16) 1.13028(15) 0.89463(14) 0.0270(3) Uani 1 1 d . . . . .
 H19 H 0.533219 1.191570 0.928544 0.032 Uiso 1 1 calc R U . . .
 C6 C 0.60185(14) 0.65069(15) 0.56567(14) 0.0232(3) Uani 1 1 d . . . . .
 H6A H 0.563204 0.747114 0.484547 0.028 Uiso 1 1 calc R U . . .
 H6B H 0.520079 0.615907 0.609133 0.028 Uiso 1 1 calc R U . . .
 C17 C 0.61581(15) 1.00507(15) 0.76486(14) 0.0240(3) Uani 1 1 d . . . . .
 H17 H 0.573630 0.981911 0.709201 0.029 Uiso 1 1 calc R U . . .
 C15 C 0.85787(15) 0.84955(15) 0.74505(15) 0.0257(3) Uani 1 1 d . . . . .
 H15A H 0.882890 0.909049 0.650944 0.031 Uiso 1 1 calc R U . . .
 H15B H 0.947596 0.791540 0.804705 0.031 Uiso 1 1 calc R U . . .
 C10 C 0.86776(15) 0.36595(15) 0.42155(15) 0.0263(3) Uani 1 1 d . . . . .
 H10 H 0.925879 0.303539 0.388722 0.032 Uiso 1 1 calc R U . . .
 C12 C 0.68273(15) 0.41335(15) 0.56393(14) 0.0244(3) Uani 1 1 d . . . . .
 H12 H 0.614237 0.383062 0.628172 0.029 Uiso 1 1 calc R U . . .
 C8 C 0.79815(14) 0.59306(14) 0.42327(13) 0.0211(3) Uani 1 1 d . . . . .
 H8 H 0.808787 0.685201 0.392275 0.025 Uiso 1 1 calc R U . . .
 C20 C 0.73763(16) 1.07503(16) 0.92602(15) 0.0287(3) Uani 1 1 d . . . . .
 H20 H 0.779612 1.099290 0.980827 0.034 Uiso 1 1 calc R U . . .
 C18 C 0.53044(15) 1.09589(15) 0.81335(14) 0.0259(3) Uani 1 1 d . . . . .
 H18 H 0.430250 1.134448 0.790885 0.031 Uiso 1 1 calc R U . . .
 C11 C 0.76871(15) 0.32233(15) 0.51551(15) 0.0270(3) Uani 1 1 d . . . . .
 H11 H 0.759048 0.229641 0.547419 0.032 Uiso 1 1 calc R U . . .
 C14 C 0.79445(16) 0.59607(16) 1.00049(14) 0.0281(3) Uani 1 1 d . . . . .
 H14A H 0.894920 0.587644 1.010255 0.042 Uiso 1 1 calc R U . . .
 H14B H 0.779083 0.503264 1.063722 0.042 Uiso 1 1 calc R U . . .
 H14C H 0.733525 0.670491 1.022198 0.042 Uiso 1 1 calc R U . . .
 C23 C 0.99325(16) 0.67787(17) 0.22435(16) 0.0324(3) Uani 1 1 d . . . . .
 H23A H 1.061346 0.692955 0.152543 0.049 Uiso 1 1 calc R U . . .
 H23B H 1.027226 0.687353 0.297956 0.049 Uiso 1 1 calc R U . . .
 H23C H 0.899634 0.750221 0.184989 0.049 Uiso 1 1 calc R U . . .

loop_
  _atom_site_aniso_label
  _atom_site_aniso_U_11
  _atom_site_aniso_U_22
  _atom_site_aniso_U_33
  _atom_site_aniso_U_23
  _atom_site_aniso_U_13
  _atom_site_aniso_U_12
 P1 0.02402(18) 0.02232(18) 0.01980(18) -0.01178(14) 0.00273(13) -0.00992(13)
 F2 0.0280(4) 0.0436(5) 0.0261(4) -0.0182(4) 0.0074(3) -0.0177(4)
 F4 0.0345(5) 0.0314(4) 0.0269(4) -0.0130(4) 0.0107(3) -0.0107(4)
 F6 0.0426(5) 0.0244(4) 0.0333(5) -0.0168(4) 0.0039(4) -0.0101(4)
 F3 0.0277(4) 0.0318(4) 0.0273(4) -0.0123(4) -0.0013(3) -0.0143(3)
 F7 0.0488(5) 0.0266(4) 0.0308(4) -0.0166(4) 0.0019(4) -0.0160(4)
 F5 0.0338(5) 0.0437(5) 0.0267(4) -0.0165(4) -0.0043(3) -0.0121(4)
 O22 0.0277(5) 0.0354(5) 0.0278(5) -0.0195(4) 0.0070(4) -0.0126(4)
 N3 0.0251(6) 0.0224(5) 0.0221(5) -0.0144(5) 0.0048(4) -0.0108(4)
 N1 0.0237(5) 0.0206(5) 0.0190(5) -0.0123(4) 0.0025(4) -0.0078(4)
 C5 0.0228(6) 0.0192(6) 0.0180(6) -0.0103(5) 0.0032(5) -0.0064(5)
 C16 0.0282(7) 0.0212(6) 0.0209(6) -0.0112(5) 0.0058(5) -0.0137(5)
 C7 0.0223(6) 0.0252(6) 0.0195(6) -0.0134(5) -0.0014(5) -0.0074(5)
 C4 0.0243(6) 0.0211(6) 0.0190(6) -0.0110(5) 0.0033(5) -0.0076(5)
 C13 0.0327(7) 0.0243(7) 0.0247(7) -0.0131(6) 0.0055(5) -0.0140(6)
 C9 0.0222(6) 0.0291(7) 0.0209(6) -0.0150(6) 0.0003(5) -0.0090(5)
 C2 0.0275(7) 0.0209(6) 0.0197(6) -0.0116(5) 0.0043(5) -0.0088(5)
 C21 0.0279(7) 0.0285(7) 0.0277(7) -0.0155(6) 0.0017(5) -0.0132(6)
 C19 0.0349(8) 0.0253(7) 0.0278(7) -0.0169(6) 0.0091(6) -0.0134(6)
 C6 0.0245(6) 0.0276(7) 0.0228(6) -0.0159(6) -0.0003(5) -0.0078(5)
 C17 0.0291(7) 0.0267(7) 0.0232(6) -0.0139(6) 0.0036(5) -0.0149(5)
 C15 0.0279(7) 0.0288(7) 0.0319(7) -0.0199(6) 0.0078(6) -0.0159(6)
 C10 0.0284(7) 0.0291(7) 0.0302(7) -0.0214(6) -0.0001(6) -0.0076(6)
 C12 0.0278(7) 0.0294(7) 0.0229(6) -0.0145(6) 0.0022(5) -0.0144(6)
 C8 0.0244(6) 0.0226(6) 0.0211(6) -0.0123(5) -0.0009(5) -0.0093(5)
 C20 0.0386(8) 0.0317(7) 0.0278(7) -0.0196(6) 0.0034(6) -0.0174(6)
 C18 0.0269(7) 0.0256(7) 0.0268(7) -0.0126(6) 0.0042(5) -0.0110(5)
 C11 0.0339(7) 0.0247(7) 0.0300(7) -0.0164(6) -0.0005(6) -0.0125(6)
 C14 0.0348(8) 0.0313(7) 0.0216(7) -0.0144(6) 0.0003(5) -0.0116(6)
 C23 0.0315(8) 0.0360(8) 0.0300(8) -0.0143(7) 0.0063(6) -0.0150(6)

_geom_special_details
;
 All esds (except the esd in the dihedral angle between two l.s. planes)
 are estimated using the full covariance matrix.  The cell esds are taken
 into account individually in the estimation of esds in distances, angles
 and torsion angles; correlations between esds in cell parameters are only
 used when they are defined by crystal symmetry.  An approximate (isotropic)
 treatment of cell esds is used for estimating esds involving l.s. planes.
;
loop_
  _geom_bond_atom_site_label_1
  _geom_bond_atom_site_label_2
  _geom_bond_distance
  _geom_bond_site_symmetry_2
  _geom_bond_publ_flag
 P1 F2 1.6018(8) . ?
 P1 F4 1.6068(8) . ?
 P1 F6 1.6079(8) . ?
 P1 F3 1.5956(8) . ?
 P1 F7 1.6015(8) . ?
 P1 F5 1.6037(8) . ?
 O22 C9 1.3697(16) . ?
 O22 C23 1.4265(18) . ?
 N3 C4 1.3909(17) . ?
 N3 C2 1.3300(17) . ?
 N3 C15 1.4725(16) . ?
 N1 C5 1.3891(16) . ?
 N1 C2 1.3257(16) . ?
 N1 C6 1.4752(16) . ?
 C5 C4 1.3638(18) . ?
 C5 C13 1.4848(18) . ?
 C16 C21 1.3952(18) . ?
 C16 C17 1.3905(19) . ?
 C16 C15 1.5145(18) . ?
 C7 C6 1.5137(18) . ?
 C7 C12 1.3856(18) . ?
 C7 C8 1.3993(18) . ?
 C4 C14 1.4888(18) . ?
 C13 H13A 0.9800 . ?
 C13 H13B 0.9800 . ?
 C13 H13C 0.9800 . ?
 C9 C10 1.3951(19) . ?
 C9 C8 1.3900(18) . ?
 C2 H2 0.9500 . ?
 C21 H21 0.9500 . ?
 C21 C20 1.389(2) . ?
 C19 H19 0.9500 . ?
 C19 C20 1.383(2) . ?
 C19 C18 1.389(2) . ?
 C6 H6A 0.9900 . ?
 C6 H6B 0.9900 . ?
 C17 H17 0.9500 . ?
 C17 C18 1.3905(19) . ?
 C15 H15A 0.9900 . ?
 C15 H15B 0.9900 . ?
 C10 H10 0.9500 . ?
 C10 C11 1.380(2) . ?
 C12 H12 0.9500 . ?
 C12 C11 1.3936(19) . ?
 C8 H8 0.9500 . ?
 C20 H20 0.9500 . ?
 C18 H18 0.9500 . ?
 C11 H11 0.9500 . ?
 C14 H14A 0.9800 . ?
 C14 H14B 0.9800 . ?
 C14 H14C 0.9800 . ?
 C23 H23A 0.9800 . ?
 C23 H23B 0.9800 . ?
 C23 H23C 0.9800 . ?

loop_
  _geom_angle_atom_site_label_1
  _geom_angle_atom_site_label_2
  _geom_angle_atom_site_label_3
  _geom_angle
  _geom_angle_site_symmetry_1
  _geom_angle_site_symmetry_3
  _geom_angle_publ_flag
 F2 P1 F4 179.73(4) . . ?
 F2 P1 F6 90.39(5) . . ?
 F2 P1 F5 90.20(5) . . ?
 F4 P1 F6 89.59(5) . . ?
 F3 P1 F2 89.99(4) . . ?
 F3 P1 F4 90.28(5) . . ?
 F3 P1 F6 90.15(5) . . ?
 F3 P1 F7 89.99(5) . . ?
 F3 P1 F5 179.70(5) . . ?
 F7 P1 F2 89.87(5) . . ?
 F7 P1 F4 90.15(5) . . ?
 F7 P1 F6 179.71(5) . . ?
 F7 P1 F5 90.25(5) . . ?
 F5 P1 F4 89.53(5) . . ?
 F5 P1 F6 89.61(5) . . ?
 C9 O22 C23 116.83(11) . . ?
 C4 N3 C15 126.52(11) . . ?
 C2 N3 C4 109.16(11) . . ?
 C2 N3 C15 124.22(11) . . ?
 C5 N1 C6 126.64(11) . . ?
 C2 N1 C5 109.12(10) . . ?
 C2 N1 C6 124.19(11) . . ?
 N1 C5 C13 122.26(11) . . ?
 C4 C5 N1 106.77(11) . . ?
 C4 C5 C13 130.96(12) . . ?
 C21 C16 C15 119.41(12) . . ?
 C17 C16 C21 119.18(12) . . ?
 C17 C16 C15 121.39(12) . . ?
 C12 C7 C6 120.64(12) . . ?
 C12 C7 C8 120.19(12) . . ?
 C8 C7 C6 119.13(12) . . ?
 N3 C4 C14 122.74(12) . . ?
 C5 C4 N3 106.36(11) . . ?
 C5 C4 C14 130.84(12) . . ?
 C5 C13 H13A 109.5 . . ?
 C5 C13 H13B 109.5 . . ?
 C5 C13 H13C 109.5 . . ?
 H13A C13 H13B 109.5 . . ?
 H13A C13 H13C 109.5 . . ?
 H13B C13 H13C 109.5 . . ?
 O22 C9 C10 115.59(12) . . ?
 O22 C9 C8 124.24(12) . . ?
 C8 C9 C10 120.16(13) . . ?
 N3 C2 H2 125.7 . . ?
 N1 C2 N3 108.59(11) . . ?
 N1 C2 H2 125.7 . . ?
 C16 C21 H21 119.9 . . ?
 C20 C21 C16 120.23(13) . . ?
 C20 C21 H21 119.9 . . ?
 C20 C19 H19 120.1 . . ?
 C20 C19 C18 119.80(13) . . ?
 C18 C19 H19 120.1 . . ?
 N1 C6 C7 113.39(11) . . ?
 N1 C6 H6A 108.9 . . ?
 N1 C6 H6B 108.9 . . ?
 C7 C6 H6A 108.9 . . ?
 C7 C6 H6B 108.9 . . ?
 H6A C6 H6B 107.7 . . ?
 C16 C17 H17 119.8 . . ?
 C16 C17 C18 120.40(12) . . ?
 C18 C17 H17 119.8 . . ?
 N3 C15 C16 112.01(11) . . ?
 N3 C15 H15A 109.2 . . ?
 N3 C15 H15B 109.2 . . ?
 C16 C15 H15A 109.2 . . ?
 C16 C15 H15B 109.2 . . ?
 H15A C15 H15B 107.9 . . ?
 C9 C10 H10 120.0 . . ?
 C11 C10 C9 119.91(13) . . ?
 C11 C10 H10 120.0 . . ?
 C7 C12 H12 120.1 . . ?
 C7 C12 C11 119.77(13) . . ?
 C11 C12 H12 120.1 . . ?
 C7 C8 H8 120.2 . . ?
 C9 C8 C7 119.52(12) . . ?
 C9 C8 H8 120.2 . . ?
 C21 C20 H20 119.8 . . ?
 C19 C20 C21 120.34(12) . . ?
 C19 C20 H20 119.8 . . ?
 C19 C18 C17 120.04(13) . . ?
 C19 C18 H18 120.0 . . ?
 C17 C18 H18 120.0 . . ?
 C10 C11 C12 120.43(13) . . ?
 C10 C11 H11 119.8 . . ?
 C12 C11 H11 119.8 . . ?
 C4 C14 H14A 109.5 . . ?
 C4 C14 H14B 109.5 . . ?
 C4 C14 H14C 109.5 . . ?
 H14A C14 H14B 109.5 . . ?
 H14A C14 H14C 109.5 . . ?
 H14B C14 H14C 109.5 . . ?
 O22 C23 H23A 109.5 . . ?
 O22 C23 H23B 109.5 . . ?
 O22 C23 H23C 109.5 . . ?
 H23A C23 H23B 109.5 . . ?
 H23A C23 H23C 109.5 . . ?
 H23B C23 H23C 109.5 . . ?

loop_
  _geom_torsion_atom_site_label_1
  _geom_torsion_atom_site_label_2
  _geom_torsion_atom_site_label_3
  _geom_torsion_atom_site_label_4
  _geom_torsion
  _geom_torsion_site_symmetry_1
  _geom_torsion_site_symmetry_2
  _geom_torsion_site_symmetry_3
  _geom_torsion_site_symmetry_4
  _geom_torsion_publ_flag
 O22 C9 C10 C11 -178.37(12) . . . . ?
 O22 C9 C8 C7 177.94(11) . . . . ?
 N1 C5 C4 N3 -0.62(14) . . . . ?
 N1 C5 C4 C14 176.81(13) . . . . ?
 C5 N1 C2 N3 -0.07(15) . . . . ?
 C5 N1 C6 C7 -89.91(15) . . . . ?
 C16 C21 C20 C19 0.0(2) . . . . ?
 C16 C17 C18 C19 0.1(2) . . . . ?
 C7 C12 C11 C10 -0.4(2) . . . . ?
 C4 N3 C2 N1 -0.33(15) . . . . ?
 C4 N3 C15 C16 -69.54(17) . . . . ?
 C13 C5 C4 N3 -179.33(13) . . . . ?
 C13 C5 C4 C14 -1.9(2) . . . . ?
 C9 C10 C11 C12 0.2(2) . . . . ?
 C2 N3 C4 C5 0.60(15) . . . . ?
 C2 N3 C4 C14 -177.10(12) . . . . ?
 C2 N3 C15 C16 106.33(14) . . . . ?
 C2 N1 C5 C4 0.45(14) . . . . ?
 C2 N1 C5 C13 179.29(12) . . . . ?
 C2 N1 C6 C7 92.99(15) . . . . ?
 C21 C16 C17 C18 -0.8(2) . . . . ?
 C21 C16 C15 N3 143.79(12) . . . . ?
 C6 N1 C5 C4 -177.01(12) . . . . ?
 C6 N1 C5 C13 1.83(19) . . . . ?
 C6 N1 C2 N3 177.46(11) . . . . ?
 C6 C7 C12 C11 177.96(12) . . . . ?
 C6 C7 C8 C9 -177.45(11) . . . . ?
 C17 C16 C21 C20 0.7(2) . . . . ?
 C17 C16 C15 N3 -37.36(18) . . . . ?
 C15 N3 C4 C5 176.99(12) . . . . ?
 C15 N3 C4 C14 -0.7(2) . . . . ?
 C15 N3 C2 N1 -176.82(11) . . . . ?
 C15 C16 C21 C20 179.62(13) . . . . ?
 C15 C16 C17 C18 -179.62(12) . . . . ?
 C10 C9 C8 C7 -0.68(19) . . . . ?
 C12 C7 C6 N1 107.05(14) . . . . ?
 C12 C7 C8 C9 0.45(18) . . . . ?
 C8 C7 C6 N1 -75.06(15) . . . . ?
 C8 C7 C12 C11 0.09(19) . . . . ?
 C8 C9 C10 C11 0.4(2) . . . . ?
 C20 C19 C18 C17 0.6(2) . . . . ?
 C18 C19 C20 C21 -0.6(2) . . . . ?
 C23 O22 C9 C10 176.99(12) . . . . ?
 C23 O22 C9 C8 -1.68(18) . . . . ?

_shelx_res_file
;
TITL mg1315_1_a.res in P-1
    mg1315_1.res
    created by SHELXL-2018/3 at 18:41:25 on 27-Jan-2021
CELL 1.54184 9.893 11.1547 11.164 60.849 84.409 71.453
ZERR 2 0.0003 0.0004 0.0004 0.004 0.003 0.003
LATT 1
SFAC C H F N O P
UNIT 40 46 12 4 2 2

L.S. 8
PLAN  1
SIZE 0.21 0.23 0.3
TEMP -173
CONF
BOND $H
LIST 4
MORE -1
fmap 2 53
acta
REM <olex2.extras>
REM <HklSrc "%.\\mg1315_1.hkl">
REM </olex2.extras>

WGHT    0.037500    0.486600
EXTI    0.001361
FVAR       0.82249
P1    6    0.276604    0.874777    0.721482    11.00000    0.02402    0.02232 =
         0.01980   -0.01178    0.00273   -0.00992
F2    3    0.166996    0.842660    0.840214    11.00000    0.02795    0.04358 =
         0.02605   -0.01817    0.00743   -0.01770
F4    3    0.385936    0.907348    0.601833    11.00000    0.03451    0.03144 =
         0.02689   -0.01299    0.01075   -0.01068
F6    3    0.245757    1.034427    0.700796    11.00000    0.04262    0.02438 =
         0.03325   -0.01683    0.00385   -0.01005
F3    3    0.403858    0.813957    0.833499    11.00000    0.02773    0.03184 =
         0.02731   -0.01229   -0.00131   -0.01425
F7    3    0.307530    0.716047    0.741283    11.00000    0.04884    0.02665 =
         0.03078   -0.01663    0.00190   -0.01601
F5    3    0.148940    0.936672    0.608426    11.00000    0.03375    0.04366 =
         0.02665   -0.01648   -0.00431   -0.01213
O22   5    0.980921    0.536825    0.279052    11.00000    0.02769    0.03542 =
         0.02776   -0.01954    0.00702   -0.01256
N3    4    0.788410    0.751753    0.742907    11.00000    0.02508    0.02243 =
         0.02214   -0.01437    0.00485   -0.01085
N1    4    0.675711    0.665076    0.664315    11.00000    0.02371    0.02058 =
         0.01899   -0.01228    0.00247   -0.00781
C5    1    0.687313    0.581584    0.806584    11.00000    0.02275    0.01916 =
         0.01803   -0.01029    0.00316   -0.00640
C16   1    0.762524    0.947953    0.797341    11.00000    0.02824    0.02122 =
         0.02091   -0.01116    0.00585   -0.01374
C7    1    0.697471    0.548169    0.518051    11.00000    0.02228    0.02520 =
         0.01948   -0.01341   -0.00139   -0.00744
C4    1    0.757712    0.636804    0.856603    11.00000    0.02432    0.02107 =
         0.01900   -0.01100    0.00329   -0.00764
C13   1    0.627043    0.459819    0.878533    11.00000    0.03274    0.02434 =
         0.02474   -0.01309    0.00550   -0.01398
AFIX 137
H13A  2    0.523068    0.496602    0.859629    11.00000   -1.50000
H13B  2    0.649826    0.412801    0.977758    11.00000   -1.50000
H13C  2    0.668455    0.389686    0.845703    11.00000   -1.50000
AFIX   0
C9    1    0.882475    0.501855    0.374809    11.00000    0.02220    0.02909 =
         0.02088   -0.01497    0.00031   -0.00901
C2    1    0.737371    0.766180    0.629111    11.00000    0.02752    0.02092 =
         0.01967   -0.01163    0.00433   -0.00884
AFIX  43
H2    2    0.743993    0.837075    0.537866    11.00000   -1.20000
AFIX   0
C21   1    0.823255    0.984255    0.877818    11.00000    0.02787    0.02847 =
         0.02765   -0.01554    0.00167   -0.01316
AFIX  43
H21   2    0.923530    0.946747    0.899723    11.00000   -1.20000
AFIX   0
C19   1    0.591574    1.130283    0.894630    11.00000    0.03491    0.02526 =
         0.02780   -0.01689    0.00910   -0.01339
AFIX  43
H19   2    0.533219    1.191570    0.928544    11.00000   -1.20000
AFIX   0
C6    1    0.601846    0.650689    0.565667    11.00000    0.02450    0.02762 =
         0.02279   -0.01592   -0.00027   -0.00778
AFIX  23
H6A   2    0.563204    0.747114    0.484547    11.00000   -1.20000
H6B   2    0.520079    0.615907    0.609133    11.00000   -1.20000
AFIX   0
C17   1    0.615806    1.005074    0.764861    11.00000    0.02911    0.02674 =
         0.02322   -0.01387    0.00364   -0.01491
AFIX  43
H17   2    0.573630    0.981911    0.709201    11.00000   -1.20000
AFIX   0
C15   1    0.857871    0.849546    0.745052    11.00000    0.02786    0.02883 =
         0.03185   -0.01988    0.00783   -0.01586
AFIX  23
H15A  2    0.882890    0.909049    0.650944    11.00000   -1.20000
H15B  2    0.947596    0.791540    0.804705    11.00000   -1.20000
AFIX   0
C10   1    0.867764    0.365954    0.421552    11.00000    0.02840    0.02911 =
         0.03025   -0.02140   -0.00009   -0.00761
AFIX  43
H10   2    0.925879    0.303539    0.388722    11.00000   -1.20000
AFIX   0
C12   1    0.682726    0.413351    0.563929    11.00000    0.02778    0.02937 =
         0.02292   -0.01448    0.00224   -0.01439
AFIX  43
H12   2    0.614237    0.383062    0.628172    11.00000   -1.20000
AFIX   0
C8    1    0.798147    0.593056    0.423274    11.00000    0.02436    0.02255 =
         0.02107   -0.01232   -0.00086   -0.00927
AFIX  43
H8    2    0.808787    0.685201    0.392275    11.00000   -1.20000
AFIX   0
C20   1    0.737630    1.075030    0.926016    11.00000    0.03855    0.03175 =
         0.02782   -0.01962    0.00338   -0.01743
AFIX  43
H20   2    0.779612    1.099290    0.980827    11.00000   -1.20000
AFIX   0
C18   1    0.530441    1.095892    0.813351    11.00000    0.02692    0.02556 =
         0.02676   -0.01257    0.00421   -0.01097
AFIX  43
H18   2    0.430250    1.134448    0.790885    11.00000   -1.20000
AFIX   0
C11   1    0.768710    0.322332    0.515511    11.00000    0.03393    0.02470 =
         0.02996   -0.01638   -0.00052   -0.01251
AFIX  43
H11   2    0.759048    0.229641    0.547419    11.00000   -1.20000
AFIX   0
C14   1    0.794449    0.596071    1.000487    11.00000    0.03485    0.03133 =
         0.02163   -0.01443    0.00026   -0.01158
AFIX 137
H14A  2    0.894920    0.587644    1.010255    11.00000   -1.50000
H14B  2    0.779083    0.503264    1.063722    11.00000   -1.50000
H14C  2    0.733525    0.670491    1.022198    11.00000   -1.50000
AFIX   0
C23   1    0.993246    0.677875    0.224355    11.00000    0.03146    0.03598 =
         0.03003   -0.01425    0.00626   -0.01496
AFIX 137
H23A  2    1.061346    0.692955    0.152543    11.00000   -1.50000
H23B  2    1.027226    0.687353    0.297956    11.00000   -1.50000
H23C  2    0.899634    0.750221    0.184989    11.00000   -1.50000
AFIX   0
HKLF 4


REM  mg1315_1_a.res in P-1
REM wR2 = 0.082368, GooF = S = 1.03191, Restrained GooF = 1.03191 for all data
REM R1 = 0.031901 for 3894 Fo > 4sig(Fo) and 0.033528 for all 4125 data
REM 275 parameters refined using 0 restraints

END

WGHT      0.0378      0.4857

REM Highest difference peak  0.254,  deepest hole -0.326,  1-sigma level  0.041
Q1    1   0.6480  0.6020  0.5397  11.00000  0.05    0.25
;
_shelx_res_checksum                5677
_shelx_hkl_file
;
   0   0  -1  949.70   22.08
   0   0  -1  936.14   21.96
   0   0  -1  936.80   22.08
   0   0   1  920.89   22.02
   0   0  -2 3924.61   90.71
   0   0  -2 3930.24   90.94
   0   0  -2 3867.22   90.97
   0   0   2 3769.03   90.88
   0   0  -3  360.70    9.06
   0   0  -3  358.82    9.40
   0   0  -3  350.51    9.37
   0   0  -3  362.24    9.47
   0   0   3  338.86    9.39
   0   0   3  355.34    9.61
   0   0  -4    1.53    0.52
   0   0  -4    2.11    0.37
   0   0  -4    7.66    0.83
   0   0   4    3.60    0.81
   0   0  -4    4.29    0.67
   0   0   4    3.45    0.76
   0   0   4    8.35    1.06
   0   0  -4    1.54    0.47
   0   0  -4    3.33    0.57
   0   0  -4    2.20    0.55
   0   0  -5  116.89    3.96
   0   0   5  125.91    4.94
   0   0  -5  117.88    3.72
   0   0  -5  130.22    4.41
   0   0  -5  124.85    4.39
   0   0   5  125.47    5.02
   0   0  -5  117.87    4.42
   0   0   5  131.73    5.28
   0   0  -5  114.57    4.26
   0   0  -5  119.88    4.36
   0   0  -5  116.12    4.41
   0   0  -6  205.30    6.54
   0   0   6  240.99    8.47
   0   0   6  206.06    7.51
   0   0  -6  230.42    7.27
   0   0  -6  230.51    7.28
   0   0   6  239.40    8.37
   0   0  -6  199.61    6.21
   0   0   6  228.41    8.65
   0   0  -6  215.20    7.40
   0   0  -6  226.69    7.20
   0   0  -6  231.76    7.37
   0   0  -7  613.01   17.72
   0   0  -7  627.64   18.84
   0   0   7  701.74   20.59
   0   0   7  695.74   20.92
   0   0   7  688.85   20.72
   0   0  -7  703.51   18.91
   0   0  -7  713.55   18.86
   0   0   7  718.62   21.42
   0   0  -7  690.96   19.22
   0   0  -7  689.55   19.02
   0   0  -8  122.33    5.71
   0   0   8  126.38    7.02
   0   0   8  111.39    7.63
   0   0   8  115.94    7.38
   0   0   8  121.40    6.38
   0   0   8  145.11    7.64
   0   0  -8  123.53    5.40
   0   0   8  138.44    7.90
   0   0  -8  128.57    5.73
   0   0  -8  124.69    5.72
   0   0  -9  282.54   10.43
   0   0   9  318.08   12.98
   0   0  -9  309.32   10.72
   0   0  -9  302.96   10.56
   0   0  -9  298.58   10.12
   0   0   9  309.33   12.30
   0   0   9  309.86   14.10
   0   0 -10   18.90    2.36
   0   0  10   17.82    3.34
   0   0 -10   23.24    2.45
   0   0 -10   19.83    1.93
   0   0 -11   52.40    2.92
   0   0  11   67.16    5.13
   0   0 -11   66.18    3.55
   0   0 -11   61.54    3.15
   0   1 -11   16.04    1.36
   0   1 -11   20.06    1.34
   0  -1  11   16.71    2.71
   0   1 -11   21.43    1.76
   0   1 -10   18.54    2.08
   0   1 -10   17.24    1.82
   0  -1  10   23.27    3.35
   0   1 -10   19.32    2.14
   0   1 -10   15.69    1.73
   0  -1  10   20.13    3.43
   0   1  -9   25.93    2.55
   0  -1   9   29.39    3.87
   0  -1   9   25.65    3.26
   0  -1   9   30.94    4.79
   0  -1   9   25.70    3.78
   0  -1   9   19.25    3.53
   0   1  -9   27.43    2.68
   0   1  -9   22.83    2.47
   0  -1   8  327.58   12.96
   0   1  -8  303.77   10.72
   0  -1   8  321.32   12.25
   0  -1   8  314.07   13.71
   0  -1   8  331.08   13.65
   0   1  -8  317.85   10.26
   0  -1   8  320.79   13.22
   0  -1   8  351.81   13.94
   0   1  -8  315.85   10.81
   0   1  -8  323.61   11.17
   0   1  -8  314.63   10.70
   0   1  -7   52.71    3.28
   0  -1   7   47.07    3.98
   0   1  -7   50.03    3.14
   0  -1   7   41.41    4.09
   0  -1   7   50.36    4.30
   0   1  -7   44.70    3.03
   0   1  -7   48.66    2.93
   0  -1   7   53.97    4.72
   0   1  -7   44.01    3.22
   0   1  -7   52.32    3.22
   0   1  -7   53.30    3.22
   0   1  -6  140.13    5.49
   0  -1   6  141.03    6.40
   0   1  -6  149.46    5.51
   0  -1   6  160.76    6.92
   0   1  -6  121.21    4.24
   0   1  -6  153.08    5.53
   0  -1   6  132.80    6.14
   0  -1   6  141.38    5.96
   0  -1   6  145.90    6.56
   0  -1   6  158.17    7.19
   0   1  -6  147.08    5.57
   0   1  -6  143.54    5.50
   0   1  -6  135.93    5.68
   0   1  -5   68.03    2.53
   0   1  -5   70.67    2.56
   0   1  -5   73.94    3.23
   0  -1   5   72.66    3.92
   0  -1   5   76.77    3.95
   0  -1   5   70.68    3.47
   0   1  -5   76.85    3.26
   0  -1   5   80.08    4.29
   0   1  -5   67.13    3.33
   0   1  -5   72.88    3.27
   0   1  -5   74.37    3.32
   0   1  -4  331.07    9.29
   0  -1   4  357.65   10.69
   0   1  -4  354.64    9.39
   0   1  -4  385.24   10.09
   0  -1   4  362.18   10.53
   0  -1   4  354.99   10.56
   0   1  -4  380.57   10.07
   0  -1   4  383.08   11.15
   0   1  -4  360.69   10.10
   0   1  -4  360.76   10.23
   0   1  -4  356.53   10.13
   0  -1   3  161.04    5.16
   0   1  -3  159.72    4.74
   0  -1   3  165.65    5.02
   0  -1   3  153.64    5.06
   0   1  -3  145.54    4.68
   0   1  -3  149.01    4.22
   0  -1   2 4308.69  105.74
   0   1  -2 4365.13  105.48
   0  -1   2 4403.26  105.58
   0  -1   2 4391.25  105.74
   0   1  -1 8960.75  215.79
   0  -1   1 8942.34  216.01
   0  -1   1 9050.45  215.88
   0   1   0  295.90    7.22
   0  -1   0  306.18    7.50
   0  -1   0  298.97    7.31
   0   1   0  311.44    7.30
   0  -1  -1 2096.46   51.45
   0   1   1 2124.21   51.36
   0  -1  -1 2182.83   51.54
   0  -1  -2  940.43   21.73
   0   1   2  885.33   21.70
   0  -1  -2  911.62   21.77
   0   1   2  920.65   21.91
   0  -1  -2  874.17   21.84
   0   1   2  857.84   21.47
   0  -1  -3  495.72   12.55
   0  -1  -3  524.13   12.71
   0   1   3  472.53   12.48
   0   1   3  522.82   12.99
   0  -1  -3  500.08   12.76
   0  -1  -4    2.32    0.53
   0  -1  -4    1.53    0.54
   0  -1  -4    2.69    0.53
   0   1   4    2.01    0.74
   0  -1  -5   18.18    1.34
   0  -1  -5   18.91    1.12
   0  -1  -5   21.46    1.43
   0   1   5   19.14    1.10
   0   1   5   23.51    1.88
   0   1   5   17.41    1.35
   0  -1  -5   23.18    1.50
   0  -1  -5   22.11    1.47
   0  -1  -5   23.16    1.46
   0  -1  -5   23.45    1.47
   0  -1  -5   22.11    1.35
   0  -1  -6   64.03    2.92
   0  -1  -6   57.92    2.34
   0  -1  -6   65.23    3.01
   0   1   6   52.57    2.78
   0   1   6   56.69    3.59
   0  -1  -6   57.45    2.88
   0  -1  -6   56.31    2.68
   0  -1  -6   62.31    2.92
   0  -1  -6   62.70    2.95
   0  -1  -6   55.03    2.78
   0  -1  -7   55.08    2.79
   0  -1  -7   51.99    3.21
   0   1   7   56.45    3.83
   0   1   7   58.74    4.22
   0   1   7   61.44    3.93
   0  -1  -7   48.77    2.26
   0  -1  -7   58.18    3.08
   0   1   7   63.33    4.34
   0  -1  -7   61.32    3.21
   0  -1  -7   55.31    2.89
   0  -1  -7   62.23    3.20
   0  -1  -8  515.02   16.47
   0   1   8  528.31   18.04
   0  -1  -8  524.92   15.58
   0   1   8  568.87   19.08
   0   1   8  593.18   17.76
   0   1   8  525.65   18.73
   0   1   8  576.64   18.49
   0  -1  -8  571.34   15.88
   0   1   8  602.27   19.13
   0  -1  -8  586.83   16.63
   0  -1  -8  593.07   16.18
   0  -1  -8  594.41   16.70
   0   1   9  593.33   20.46
   0   1   9  643.36   22.31
   0   1   9  563.27   24.00
   0   1   9  624.34   20.11
   0   1   9  662.95   21.43
   0  -1  -9  625.81   18.25
   0  -1  -9  600.03   17.35
   0   1   9  728.10   22.30
   0  -1  -9  628.43   17.85
   0  -1  -9  634.53   18.55
   0  -1  -9  641.72   18.50
   0   1  10  358.21   14.37
   0  -1 -10  350.25   11.82
   0   1  10  366.60   16.36
   0   1  10  366.12   15.06
   0  -1 -10  370.52   12.20
   0  -1 -10  362.34   11.97
   0  -1 -10  384.94   12.29
   0   1  11   94.54    6.17
   0   1  11   99.65    6.59
   0  -1 -11   99.12    4.67
   0   1  12   48.87    3.45
   0  -1 -12   50.74    2.48
   0  -1 -12   51.09    2.82
   0   1  12   54.62    4.30
   0  -2  11    0.71    1.41
   0  -2  10   17.83    2.87
   0   2 -10   15.25    1.75
   0   2 -10   18.29    1.47
   0  -2   9   33.09    4.09
   0  -2   9   27.18    3.70
   0   2  -9   23.59    2.26
   0   2  -9   25.17    2.46
   0   2  -8  262.23    9.24
   0  -2   8  290.36   11.97
   0  -2   8  247.38   10.94
   0  -2   8  262.97   12.66
   0  -2   8  248.77   11.96
   0   2  -8  222.19    8.05
   0  -2   8  275.22   12.09
   0   2  -8  263.05    9.66
   0   2  -8  268.18    9.38
   0   2  -8  272.97    9.62
   0  -2   7   69.47    5.20
   0   2  -7   68.29    3.92
   0  -2   7   67.61    4.68
   0   2  -7   67.28    3.80
   0  -2   7   64.42    5.37
   0   2  -7   67.65    3.87
   0  -2   7   71.02    5.58
   0   2  -7   65.52    3.45
   0  -2   7   75.31    6.12
   0  -2   7   82.34    5.95
   0   2  -7   72.05    4.07
   0   2  -7   72.13    4.30
   0  -2   6   60.10    4.30
   0   2  -6   62.00    3.48
   0  -2   6   62.62    4.50
   0  -2   6   66.93    4.10
   0   2  -6   63.45    3.41
   0   2  -6   65.99    3.55
   0   2  -6   66.22    3.27
   0  -2   6   54.66    4.71
   0  -2   6   76.46    5.23
   0   2  -6   71.18    3.77
   0   2  -6   66.30    3.87
   0   2  -5   16.29    1.65
   0  -2   5   18.88    2.15
   0   2  -5   19.53    1.67
   0  -2   5   15.06    1.66
   0  -2   5   21.28    2.43
   0   2  -5   16.62    1.10
   0  -2   5   16.63    2.31
   0  -2   5   21.06    2.26
   0  -2   5   20.04    1.97
   0   2  -5   19.62    1.65
   0  -2   5   17.68    2.39
   0   2  -5   15.40    1.20
   0   2  -5   17.62    1.79
   0   2  -5   17.41    1.69
   0   2  -4  490.47   13.10
   0  -2   4  445.96   13.10
   0  -2   4  472.07   14.23
   0   2  -4  439.05   12.26
   0  -2   4  508.51   13.86
   0   2  -4  486.90   13.07
   0  -2   4  463.08   14.08
   0  -2   4  475.82   13.56
   0  -2   4  493.28   14.58
   0   2  -4  488.38   13.47
   0   2  -4  488.11   13.30
   0   2  -3    5.77    0.32
   0  -2   3    7.91    0.97
   0   2  -3    6.64    0.82
   0  -2   3    8.66    1.26
   0  -2   3    7.37    1.25
   0   2  -3    7.81    0.92
   0  -2   3    8.14    1.03
   0  -2   3    6.98    1.24
   0   2  -3    7.55    0.90
   0   2  -3    7.55    0.93
   0  -2   2   20.82    1.32
   0  -2   2   22.85    1.66
   0   2  -2   21.29    1.22
   0  -2   2   20.38    1.58
   0  -2   2   22.44    1.39
   0   2  -2   24.33    1.39
   0  -2   2   18.90    1.25
   0   2  -1 1106.62   27.36
   0  -2   1 1112.57   28.01
   0  -2   1 1117.20   27.63
   0  -2   0  945.08   23.82
   0  -2   0 1083.86   25.12
   0  -2   0 1005.87   24.74
   0   2   0  964.18   24.01
   0  -2   0 1058.82   24.58
   0  -2   0  996.59   24.32
   0   2   0  982.56   24.06
   0  -2  -1 1440.48   33.88
   0  -2  -1 1396.42   32.91
   0   2   1 1213.08   32.94
   0  -2  -1 1436.93   33.13
   0   2   1 1518.86   33.87
   0  -2  -1 1291.49   33.08
   0  -2  -2 1232.85   29.10
   0   2   2 1161.05   28.90
   0  -2  -2 1145.26   28.88
   0  -2  -3  512.06   12.77
   0   2   3  519.12   12.66
   0  -2  -3  510.27   12.77
   0   2   3  525.35   13.00
   0   2   3  473.41   12.07
   0  -2  -4    2.65    0.59
   0  -2  -4    2.50    0.52
   0  -2  -4    2.42    0.48
   0   2   4    2.72    0.36
   0  -2  -4    2.92    0.51
   0   2   5   54.78    2.12
   0  -2  -5   51.59    2.24
   0  -2  -5   53.80    2.33
   0   2   5   53.60    2.82
   0  -2  -5   55.03    2.40
   0  -2  -5   52.15    2.28
   0  -2  -6   17.30    1.44
   0  -2  -6   17.63    1.44
   0   2   6   13.06    1.16
   0   2   6   20.29    2.12
   0  -2  -6   17.42    1.22
   0  -2  -6   16.38    1.37
   0   2   6   17.64    1.21
   0  -2  -6   15.76    1.13
   0  -2  -6   20.85    1.49
   0  -2  -6   18.49    1.43
   0  -2  -6   18.15    1.26
   0  -2  -7  240.65    8.76
   0  -2  -7  301.69    9.02
   0   2   7  291.80   10.46
   0   2   7  248.20    7.73
   0  -2  -7  261.50    7.86
   0  -2  -7  289.75    9.05
   0  -2  -7  275.68    8.73
   0  -2  -7  301.38    8.89
   0  -2  -7  280.89    8.78
   0  -2  -7  288.64    8.31
   0   2   8  858.60   26.58
   0  -2  -8  889.31   24.65
   0  -2  -8  933.84   25.37
   0   2   8  892.70   27.68
   0   2   8  978.02   27.21
   0  -2  -8  943.20   25.35
   0  -2  -8  930.75   24.82
   0   2   8  973.33   27.35
   0  -2  -8  957.58   25.22
   0  -2  -8  923.98   24.41
   0  -2  -9   15.31    1.72
   0  -2  -9   14.28    2.22
   0   2   9   12.04    2.57
   0   2   9   15.01    2.28
   0   2   9   16.96    3.53
   0   2   9   12.62    3.83
   0  -2  -9   17.61    2.21
   0  -2  -9   12.95    1.84
   0   2   9   15.91    2.74
   0   2   9   20.79    3.32
   0  -2  -9   13.15    1.50
   0  -2  -9   14.86    1.94
   0  -2 -10  844.59   24.52
   0  -2 -10  924.44   24.60
   0   2  10  865.60   27.21
   0   2  10  869.09   29.54
   0   2  10  822.44   35.43
   0   2  10  929.77   28.43
   0   2  10  984.47   28.80
   0  -2 -10  885.57   24.59
   0  -2 -10  928.91   25.11
   0  -2 -10  840.06   23.86
   0  -2 -10  950.30   25.35
   0  -2 -11   54.25    3.36
   0   2  11   67.62    5.15
   0   2  11   73.50    5.90
   0  -2 -11   64.87    3.78
   0  -2 -11   72.02    4.03
   0  -2 -11   65.00    3.86
   0   2  12   99.05    5.22
   0   2  12  119.87    6.83
   0  -2 -13    6.54    0.99
   0   3 -10    7.54    1.03
   0  -3  10   13.53    2.50
   0  -3   9  174.68    8.53
   0   3  -9  161.00    6.33
   0   3  -9  172.39    6.50
   0   3  -8    2.34    1.30
   0  -3   8    4.08    2.48
   0  -3   8    1.24    2.03
   0   3  -8    2.58    1.26
   0   3  -7   50.03    3.34
   0  -3   7   49.15    4.56
   0  -3   7   42.09    4.54
   0  -3   7   49.07    4.18
   0   3  -7   42.81    2.99
   0  -3   7   47.55    4.95
   0  -3   7   51.24    4.84
   0   3  -7   46.75    3.51
   0   3  -7   47.05    3.44
   0   3  -6    0.36    1.19
   0   3  -6    2.18    1.02
   0  -3   6    2.44    1.36
   0  -3   6    3.15    1.84
   0   3  -6    2.20    1.05
   0  -3   6    2.29    1.80
   0  -3   6    2.99    2.02
   0  -3   6    4.40    3.47
   0   3  -6    2.16    0.69
   0   3  -6    2.49    1.21
   0   3  -6    2.47    1.22
   0  -3   5    1.26    1.12
   0  -3   5    0.50    1.30
   0   3  -5    0.96    0.77
   0  -3   5    0.57    1.70
   0   3  -5    0.04    0.34
   0   3  -5    0.15    0.76
   0  -3   5    0.53    0.61
   0  -3   5    0.92    1.59
   0   3  -5    0.25    0.51
   0  -3   5    0.74    2.40
   0   3  -5    0.71    0.86
   0   3  -5   -0.29    0.92
   0   3  -4   56.22    2.43
   0  -3   4   60.58    4.06
   0   3  -4   59.54    2.96
   0  -3   4   65.26    3.57
   0  -3   4   56.28    4.01
   0   3  -4   64.54    3.08
   0  -3   4   54.01    4.40
   0  -3   4   58.81    4.01
   0   3  -4   61.69    3.36
   0   3  -4   60.65    3.08
   0   3  -4   64.46    3.23
   0  -3   3  279.00    9.46
   0  -3   3  264.26    8.95
   0   3  -3  282.98    8.14
   0   3  -3  280.35    8.29
   0  -3   3  275.54    8.47
   0  -3   3  275.75    8.71
   0  -3   3  264.50    9.31
   0  -3   3  269.85    9.37
   0   3  -3  271.90    8.56
   0   3  -3  280.78    8.37
   0   3  -3  249.01    8.06
   0  -3   2    8.59    1.85
   0  -3   2   12.76    1.58
   0   3  -2    9.67    0.93
   0  -3   2    7.81    1.07
   0   3  -2   10.36    1.11
   0  -3   2    9.65    1.49
   0  -3   2   12.39    1.54
   0   3  -2    8.06    0.95
   0   3  -2    9.76    1.07
   0   3  -1  686.98   17.03
   0  -3   1  646.50   18.62
   0  -3   1  645.79   18.21
   0   3  -1  657.12   17.58
   0  -3   1  672.69   17.59
   0  -3   1  699.06   18.25
   0  -3   0   37.42    2.31
   0   3   0   35.77    1.44
   0  -3   0   37.78    1.82
   0   3   0   38.76    1.50
   0  -3   0   40.74    2.14
   0   3   0   37.50    1.96
   0  -3  -1  207.19    5.77
   0  -3  -1  208.06    5.97
   0   3   1  219.14    7.00
   0  -3  -1  199.90    6.07
   0  -3  -1  196.21    5.44
   0  -3  -1  202.21    6.60
   0   3   2  898.69   22.40
   0  -3  -2  849.36   21.96
   0  -3  -2  825.81   21.09
   0   3   3    5.65    0.68
   0   3   3    5.18    0.40
   0  -3  -3    5.20    0.66
   0  -3  -3    4.94    0.68
   0  -3  -3    5.73    0.89
   0   3   4 1065.01   28.14
   0  -3  -4 1109.81   28.19
   0  -3  -4 1164.22   28.51
   0  -3  -4 1199.61   28.39
   0  -3  -5  376.47   10.69
   0   3   5  383.27   11.56
   0  -3  -6  468.47   12.13
   0  -3  -6  442.61   11.76
   0   3   6  426.51   13.09
   0   3   6  420.14   11.37
   0  -3  -6  396.63   11.38
   0  -3  -6  404.16   11.44
   0   3   6  389.21   11.25
   0  -3  -6  409.75   11.33
   0  -3  -6  422.51   11.68
   0  -3  -7   82.54    3.64
   0   3   7   87.01    5.05
   0  -3  -7   72.23    3.12
   0   3   7   79.95    3.21
   0  -3  -7   79.01    3.87
   0  -3  -7   83.76    3.78
   0  -3  -7   74.92    3.28
   0  -3  -7   80.97    3.57
   0  -3  -8  118.72    4.91
   0   3   8  103.17    6.78
   0   3   8  114.23    6.78
   0  -3  -8  101.92    3.97
   0  -3  -8  104.93    4.98
   0   3   8  104.39    5.69
   0  -3  -8  105.64    4.93
   0  -3  -8  105.32    4.57
   0  -3  -8  111.09    4.50
   0  -3  -8  109.36    4.74
   0  -3  -8  117.93    4.89
   0   3   9  729.36   23.75
   0  -3  -9  748.81   22.26
   0  -3  -9  776.11   22.13
   0   3   9  788.60   26.22
   0   3   9  897.81   25.46
   0  -3  -9  841.61   23.09
   0  -3  -9  796.05   22.22
   0   3   9  809.24   24.59
   0  -3  -9  810.51   21.93
   0  -3  -9  841.33   22.50
   0  -3 -10   25.33    2.58
   0  -3 -10   24.66    2.24
   0   3  10   26.58    6.47
   0   3  10   21.84    3.18
   0   3  10   29.97    3.73
   0   3  10   31.46    3.87
   0  -3 -10   29.40    2.60
   0  -3 -10   24.73    2.25
   0  -3 -10   25.59    2.49
   0  -3 -10   30.12    2.90
   0  -3 -11  726.09   22.63
   0  -3 -11  889.44   23.46
   0   3  11  786.54   25.00
   0  -3 -11  828.34   22.75
   0  -3 -11  890.84   24.01
   0  -3 -11  859.49   23.66
   0  -3 -11  944.28   23.97
   0   3  11  959.55   27.69
   0  -3 -12  102.19    4.72
   0  -3 -12  112.93    4.82
   0   3  12  110.56    6.94
   0  -3 -13    2.77    1.07
   0   4  -9    2.33    0.83
   0  -4   9    0.99    1.87
   0   4  -8  135.28    5.70
   0   4  -8  158.23    6.23
   0  -4   8  150.08    7.94
   0   4  -7  728.98   21.66
   0   4  -7  781.39   22.18
   0  -4   7  768.81   24.83
   0  -4   6   -0.33    1.38
   0  -4   6    0.78    1.80
   0  -4   6    1.40    1.98
   0   4  -6    0.91    0.88
   0  -4   6    0.21    1.91
   0  -4   6    0.60    1.80
   0   4  -6    0.17    0.58
   0   4  -6    1.13    1.18
   0   4  -6    2.38    1.25
   0  -4   5    4.93    1.51
   0   4  -5    4.59    1.14
   0  -4   5    4.43    1.85
   0  -4   5    5.43    1.85
   0   4  -5    4.17    1.10
   0  -4   5    3.22    0.98
   0  -4   5    2.25    1.98
   0  -4   5    6.31    3.90
   0   4  -5    3.62    0.86
   0  -4   5    3.72    1.91
   0   4  -5    4.00    1.23
   0   4  -5    3.89    1.17
   0   4  -5    6.10    1.55
   0  -4   4   45.30    3.48
   0   4  -4   47.08    2.26
   0  -4   4   44.63    4.04
   0   4  -4   47.72    2.81
   0  -4   4   45.56    3.32
   0   4  -4   48.58    2.84
   0  -4   4   47.52    3.44
   0  -4   4   46.48    3.99
   0  -4   4   61.59    6.08
   0   4  -4   43.52    3.12
   0   4  -4   53.67    3.11
   0   4  -4   46.51    3.01
   0   4  -3  460.68   13.00
   0  -4   3  474.66   13.67
   0  -4   3  451.28   14.05
   0  -4   3  459.30   15.02
   0   4  -3  459.23   13.25
   0  -4   3  506.13   17.44
   0  -4   3  459.55   14.84
   0   4  -3  464.27   13.42
   0   4  -3  459.09   13.73
   0   4  -3  453.49   13.26
   0  -4   2 1574.38   41.82
   0  -4   2 1619.48   41.61
   0  -4   2 1547.78   39.48
   0   4  -2 1673.41   40.43
   0  -4   2 1640.79   40.08
   0  -4   2 1587.68   40.88
   0  -4   2 1592.29   41.93
   0  -4   2 1723.27   44.24
   0  -4   2 1561.00   41.58
   0   4  -2 1560.84   40.11
   0   4  -2 1563.05   39.92
   0  -4   1   10.55    1.71
   0  -4   1    9.81    0.92
   0  -4   1    9.84    1.67
   0   4  -1   11.32    1.29
   0  -4   1    8.28    1.22
   0  -4   1    6.47    2.28
   0  -4   1   10.17    1.54
   0   4  -1    7.78    1.00
   0  -4   0  702.55   19.15
   0  -4   0  674.07   18.60
   0  -4   0  696.21   17.56
   0   4   0  649.98   17.14
   0  -4   0  686.40   18.88
   0  -4   0  713.36   17.12
   0  -4   0  688.74   18.17
   0   4   0  701.66   18.29
   0   4   0  657.45   17.05
   0   4   1    5.19    0.47
   0  -4  -1    5.85    0.92
   0  -4  -1    6.83    1.14
   0   4   1    3.67    0.91
   0  -4  -1    3.95    1.29
   0  -4  -1    4.47    0.56
   0   4   2  478.48   14.66
   0  -4  -2  502.77   13.47
   0  -4  -3  252.94    7.57
   0  -4  -3  251.66    7.37
   0  -4  -3  248.58    7.86
   0  -4  -3  257.90    7.34
   0   4   4   63.54    2.62
   0  -4  -4   65.08    2.73
   0  -4  -4   65.22    2.73
   0   4   4   63.64    3.67
   0   4   4   56.99    2.82
   0  -4  -4   64.70    2.59
   0  -4  -4   61.90    2.75
   0  -4  -4   70.17    2.84
   0  -4  -4   62.56    2.80
   0   4   5  812.71   21.09
   0  -4  -5  796.69   21.14
   0  -4  -5  788.04   21.09
   0   4   5  794.06   22.05
   0   4   5  850.21   22.97
   0  -4  -5  825.43   20.99
   0  -4  -5  852.46   21.51
   0  -4  -6    0.65    0.74
   0   4   6    0.96    1.51
   0   4   6    1.24    1.59
   0  -4  -6    0.56    0.53
   0  -4  -6    0.21    0.53
   0  -4  -6    1.25    0.47
   0  -4  -6    0.91    0.53
   0  -4  -7   55.19    3.08
   0  -4  -7   61.19    2.93
   0   4   7   60.26    4.77
   0   4   7   58.90    4.45
   0   4   7   58.07    2.74
   0  -4  -7   49.06    2.62
   0  -4  -7   52.43    3.09
   0  -4  -7   58.57    3.41
   0  -4  -7   52.61    2.59
   0   4   7   55.04    2.69
   0  -4  -7   53.98    2.50
   0  -4  -7   56.84    2.83
   0  -4  -8  108.81    4.66
   0  -4  -8  107.06    4.83
   0  -4  -8   96.86    4.74
   0   4   8  111.07    7.47
   0   4   8  104.31    6.66
   0  -4  -8  111.67    4.66
   0  -4  -8   97.43    4.07
   0   4   8   99.02    4.08
   0  -4  -8   99.51    4.78
   0  -4  -8  101.36    5.07
   0  -4  -8   98.62    4.21
   0  -4  -8  105.96    4.53
   0  -4  -8  103.75    4.10
   0  -4  -9   33.14    2.50
   0   4   9   27.16    5.34
   0   4   9   30.14    4.42
   0  -4  -9   25.76    1.86
   0  -4  -9   30.67    2.80
   0  -4  -9   30.69    2.92
   0  -4  -9   27.76    2.78
   0  -4  -9   24.62    2.56
   0  -4  -9   29.58    2.37
   0  -4  -9   27.21    2.05
   0  -4  -9   29.73    2.37
   0  -4 -10  349.88   11.94
   0  -4 -10  336.40   11.64
   0  -4 -10  382.44   12.63
   0   4  10  353.23   15.63
   0   4  10  421.54   15.33
   0   4  10  386.74   14.30
   0  -4 -10  370.09   11.29
   0  -4 -10  382.58   12.00
   0  -4 -10  386.48   12.76
   0  -4 -11   22.89    2.28
   0   4  11   22.40    3.63
   0  -4 -11   22.17    2.21
   0  -4 -11   26.61    2.76
   0  -4 -11   25.08    2.45
   0  -4 -12  234.09    7.95
   0  -4 -12  215.24    7.86
   0  -4 -12  227.64    8.21
   0   4  13  106.28    6.00
   0  -4 -13  101.67    4.30
   0  -5   8  301.66   10.88
   0   5  -8  257.97    8.50
   0   5  -7    0.76    1.00
   0  -5   7    1.20    1.99
   0   5  -7    1.84    1.12
   0   5  -7    1.31    0.89
   0  -5   7    2.99    2.24
   0   5  -6  654.54   17.97
   0  -5   6  720.42   21.26
   0   5  -6  609.90   17.89
   0  -5   6  637.09   21.15
   0   5  -6  569.52   17.64
   0   5  -6  647.27   18.69
   0   5  -5   84.51    4.14
   0  -5   5   90.09    5.64
   0  -5   5   77.61    5.29
   0   5  -5   76.91    4.04
   0  -5   5   70.16    5.38
   0  -5   5   83.21    4.22
   0   5  -5   75.76    3.62
   0  -5   5   70.05    5.83
   0  -5   5   83.27    6.01
   0   5  -5   81.18    4.52
   0   5  -5   78.99    4.15
   0  -5   4  170.33    7.32
   0   5  -4  157.01    5.89
   0   5  -4  126.76    5.48
   0  -5   4  130.18    6.63
   0  -5   4  139.53    6.92
   0   5  -4  141.44    5.72
   0  -5   4  141.30    8.72
   0  -5   4  137.01    7.61
   0  -5   4  117.26    7.46
   0   5  -4  135.96    5.67
   0   5  -4  152.09    6.24
   0   5  -3   68.28    3.39
   0   5  -3   64.32    3.21
   0  -5   3   62.53    4.08
   0  -5   3   64.31    3.78
   0   5  -3   63.72    3.45
   0  -5   3   66.42    4.80
   0  -5   3   69.65    6.25
   0  -5   3   52.41    4.67
   0   5  -3   59.34    3.22
   0   5  -3   66.52    3.63
   0   5  -2   83.37    3.65
   0  -5   2   76.93    3.95
   0   5  -2   80.11    3.38
   0   5  -2   85.17    3.92
   0  -5   2   80.54    3.75
   0  -5   2   82.76    4.48
   0  -5   2   88.68    5.04
   0  -5   2   83.96    6.38
   0   5  -2   72.90    3.41
   0   5  -1   48.06    2.22
   0  -5   1   46.62    3.02
   0  -5   1   46.80    2.34
   0   5  -1   49.50    2.88
   0  -5   1   48.07    3.65
   0  -5   1   47.27    3.07
   0  -5   1   52.95    4.49
   0  -5   1   47.86    3.42
   0   5  -1   43.20    2.48
   0   5   0  130.28    4.16
   0  -5   0  131.25    5.33
   0  -5   0  140.42    4.18
   0   5   0  139.10    5.33
   0  -5   0  138.39    5.38
   0  -5   0  130.41    6.16
   0  -5   0  120.91    6.18
   0  -5   0  128.18    5.66
   0   5   0  136.40    4.67
   0   5   1 1153.78   26.11
   0   5   1 1281.11   28.25
   0  -5  -1 1162.96   27.79
   0   5   1 1138.99   26.78
   0  -5  -1 1174.48   28.42
   0  -5  -1 1261.52   30.67
   0  -5  -2  204.91    5.84
   0  -5  -2  207.07    7.79
   0  -5  -2  204.81    6.62
   0   5   2  183.16    4.94
   0   5   2  221.76    7.45
   0  -5  -2  199.04    6.95
   0  -5  -2  198.37    6.64
   0  -5  -3  579.98   16.30
   0  -5  -3  566.10   15.57
   0  -5  -3  586.39   15.34
   0  -5  -3  557.24   15.75
   0  -5  -3  547.64   15.60
   0   5   4   64.50    4.89
   0   5   4   54.81    1.92
   0  -5  -4   59.85    2.93
   0  -5  -4   67.65    3.23
   0  -5  -4   64.00    2.84
   0  -5  -4   59.67    2.86
   0  -5  -4   64.95    2.87
   0   5   4   61.58    2.78
   0   5   5  197.87    8.77
   0  -5  -5  175.97    5.68
   0  -5  -5  187.75    6.21
   0  -5  -5  193.42    6.21
   0  -5  -5  181.91    6.01
   0  -5  -5  178.00    6.02
   0   5   5  175.69    5.98
   0  -5  -6  302.22    8.89
   0   5   6  282.40    9.89
   0   5   6  337.58   12.74
   0  -5  -6  299.99    9.10
   0  -5  -6  297.64    9.17
   0  -5  -6  287.06    8.31
   0  -5  -6  327.67    9.65
   0  -5  -7  863.56   22.84
   0  -5  -7  808.07   23.45
   0  -5  -7  915.81   23.34
   0   5   7  833.67   24.60
   0   5   7  927.69   27.92
   0  -5  -7  863.25   22.44
   0   5   7  871.61   22.48
   0  -5  -7  805.84   22.46
   0  -5  -7  802.56   23.37
   0  -5  -7  844.16   23.06
   0  -5  -7  837.91   21.85
   0  -5  -7  832.46   22.33
   0  -5  -8  129.32    5.52
   0  -5  -8  106.88    5.17
   0  -5  -8  125.70    5.29
   0  -5  -8  121.19    5.77
   0   5   8  126.45    7.13
   0   5   8  131.43    9.55
   0  -5  -8  123.21    4.95
   0   5   8  128.94    4.91
   0  -5  -8  122.37    5.51
   0  -5  -8  121.08    5.75
   0   5   8  110.59    4.71
   0  -5  -8  117.47    4.55
   0  -5  -8  125.79    4.98
   0   5   9  130.09   11.10
   0   5   9  114.36    7.40
   0  -5  -9  123.52    5.17
   0  -5  -9   96.86    4.44
   0  -5  -9  124.34    5.66
   0  -5  -9  116.33    5.81
   0  -5  -9  114.34    5.75
   0  -5  -9  102.83    5.12
   0  -5  -9  128.55    5.68
   0  -5  -9  115.53    4.98
   0   5  10   32.15    4.39
   0   5  10   24.52    7.43
   0  -5 -10   23.90    1.85
   0  -5 -10   27.42    2.87
   0  -5 -10   30.86    2.89
   0  -5 -10   22.87    2.42
   0  -5 -10   26.56    2.89
   0  -5 -10   25.16    2.25
   0  -5 -11  390.89   13.10
   0  -5 -11  492.08   14.83
   0   5  11  433.29   25.55
   0   5  11  531.52   17.98
   0  -5 -11  476.78   14.77
   0  -5 -11  459.74   13.92
   0   5  11  506.78   16.98
   0  -5 -12  149.44    6.21
   0  -5 -12  140.82    6.30
   0  -5 -12  135.18    5.62
   0   5  13   15.98    2.69
   0  -5 -13   21.53    2.05
   0  -5 -14   21.66    1.29
   0   6  -7    0.64    0.87
   0  -6   7    1.80    1.37
   0  -6   7    0.89    1.71
   0  -6   6  212.05    9.09
   0   6  -6  191.65    6.55
   0  -6   6  184.57    8.85
   0   6  -6  186.30    7.18
   0  -6   5  558.19   17.99
   0   6  -5  562.56   15.39
   0  -6   5  535.28   15.65
   0  -6   5  521.89   18.29
   0   6  -5  499.98   14.74
   0   6  -5  516.32   16.04
   0   6  -4  211.06    7.35
   0  -6   4  198.48    9.05
   0   6  -4  203.77    7.45
   0  -6   4  197.69    7.69
   0  -6   4  195.50    9.67
   0  -6   4  173.84    9.90
   0   6  -4  208.58    7.97
   0  -6   3  113.29    6.39
   0   6  -3  123.71    5.31
   0  -6   3  112.81    6.95
   0  -6   3  114.57    7.45
   0  -6   3  125.74    7.18
   0  -6   3  128.82    6.30
   0   6  -3  129.77    5.19
   0   6  -3  115.96    4.87
   0  -6   2   15.00    2.24
   0   6  -2   13.09    1.71
   0   6  -2   14.30    1.41
   0  -6   2   14.39    3.12
   0  -6   2   12.14    2.95
   0  -6   2   12.88    2.52
   0  -6   2   14.60    1.97
   0   6  -2   13.81    1.59
   0   6  -1   14.16    1.52
   0  -6   1   14.76    2.15
   0   6  -1   14.15    1.78
   0  -6   1   12.58    1.67
   0   6  -1   12.20    1.20
   0  -6   1   11.73    1.41
   0  -6   1   17.27    2.98
   0  -6   1   10.72    2.62
   0  -6   1   13.83    2.38
   0   6  -1   15.35    1.63
   0   6   0    1.62    0.55
   0  -6   0    1.11    0.95
   0   6   0    1.15    1.06
   0  -6   0    0.69    1.00
   0  -6   0    0.83    1.35
   0  -6   0    2.66    1.76
   0   6   0    3.19    0.88
   0  -6  -1   54.09    4.81
   0  -6  -1   54.93    2.44
   0   6   1   53.16    2.02
   0   6   1   51.22    2.17
   0   6   1   58.26    3.42
   0  -6  -1   55.39    3.67
   0   6   1   56.64    2.57
   0  -6  -1   59.13    3.59
   0  -6  -2 1038.54   26.09
   0  -6  -2 1080.25   29.46
   0  -6  -2 1078.61   27.39
   0  -6  -2 1005.54   26.31
   0   6   2  979.82   26.65
   0   6   2 1024.29   27.62
   0  -6  -2 1024.78   27.82
   0  -6  -2 1024.82   27.47
   0  -6  -3 1871.30   46.48
   0  -6  -3 1850.01   48.44
   0  -6  -3 1869.52   47.27
   0  -6  -3 1855.69   46.68
   0   6   3 1998.44   49.16
   0  -6  -3 1869.16   47.58
   0  -6  -3 1793.41   47.33
   0  -6  -4  436.47   12.40
   0  -6  -4  461.01   13.25
   0  -6  -4  434.87   13.43
   0  -6  -4  461.38   12.87
   0   6   4  436.70   12.76
   0  -6  -4  459.29   13.12
   0  -6  -5    1.94    0.83
   0  -6  -5    5.00    1.02
   0   6   5    1.63    0.81
   0  -6  -5    3.35    0.72
   0   6   5    5.76    3.93
   0  -6  -5    4.14    0.98
   0  -6  -5    3.08    1.08
   0   6   6   29.93    2.17
   0  -6  -6   33.55    2.30
   0  -6  -6   33.62    2.25
   0  -6  -6   30.79    2.58
   0  -6  -6   33.04    2.97
   0   6   6   39.32    5.81
   0  -6  -6   31.37    2.40
   0  -6  -6   32.39    2.41
   0  -6  -6   28.92    2.56
   0  -6  -7   15.66    1.61
   0  -6  -7   16.19    1.65
   0  -6  -7   17.59    2.48
   0  -6  -7   13.91    1.45
   0  -6  -7   15.20    2.14
   0  -6  -7   13.81    2.08
   0   6   7   11.25    1.75
   0  -6  -7   15.12    2.05
   0  -6  -7   13.68    2.06
   0  -6  -7   14.70    1.76
   0  -6  -7   15.04    1.98
   0   6   8  110.62    6.10
   0   6   8  176.24   13.16
   0   6   8  155.34    5.75
   0  -6  -8  152.84    5.80
   0  -6  -8  150.75    6.38
   0  -6  -8  136.20    5.19
   0  -6  -8  134.75    6.38
   0  -6  -8  144.34    6.73
   0   6   8  137.91    5.55
   0  -6  -8  142.03    5.97
   0  -6  -8  142.66    6.53
   0  -6  -8  158.77    6.44
   0  -6  -9   53.55    3.63
   0  -6  -9   46.68    3.37
   0  -6  -9   47.40    3.82
   0   6   9   58.14   10.07
   0   6   9   38.55    3.89
   0   6   9   53.16    3.11
   0  -6  -9   53.89    3.88
   0  -6  -9   50.97    3.81
   0  -6  -9   48.22    3.92
   0   6   9   51.58    3.00
   0  -6  -9   51.97    2.99
   0  -6  -9   51.16    3.02
   0   6  10  769.16   34.94
   0  -6 -10  677.60   19.91
   0  -6 -10  744.44   21.91
   0  -6 -10  738.37   21.73
   0  -6 -10  742.17   21.33
   0  -6 -10  796.06   22.02
   0  -6 -10  793.82   21.72
   0  -6 -10  663.49   20.15
   0  -6 -10  749.59   20.45
   0  -6 -10  740.92   20.46
   0   6  11  113.40   14.07
   0   6  11  135.08    7.80
   0  -6 -11   92.55    4.09
   0  -6 -11  125.65    5.92
   0  -6 -11  105.80    4.86
   0  -6 -11  111.27    5.89
   0  -6 -11  119.48    5.56
   0  -6 -11  112.70    5.72
   0  -6 -12    2.30    1.45
   0   6  12    2.40    2.07
   0  -6 -12    2.40    0.91
   0  -6 -12    1.45    1.59
   0   6  13   27.20    3.04
   0  -6 -13   22.52    2.13
   0  -6 -14    0.96    0.63
   0  -7   6    0.42    1.39
   0   7  -5  280.51    8.59
   0  -7   5  277.36   11.12
   0  -7   5  300.07   11.18
   0  -7   5  292.37    9.06
   0  -7   4   22.80    2.21
   0   7  -4   24.66    2.03
   0  -7   4   28.89    3.51
   0   7  -4   25.93    2.04
   0  -7   4   20.15    2.93
   0  -7   3   64.74    7.15
   0  -7   3   74.90    4.83
   0   7  -3   78.62    3.77
   0  -7   3   72.28    5.05
   0   7  -3   81.97    4.11
   0   7  -3   75.73    3.86
   0  -7   3   77.11    5.60
   0   7  -3   76.83    4.26
   0  -7   2    4.08    3.38
   0   7  -2    5.76    1.17
   0  -7   2    3.23    1.89
   0  -7   2    3.93    1.45
   0  -7   2    6.29    1.78
   0   7  -2    4.63    1.24
   0   7  -2    3.51    0.84
   0  -7   2    2.50    1.60
   0  -7   2    5.27    2.15
   0   7  -2    4.89    1.31
   0   7  -1    9.78    1.39
   0  -7   1    9.56    4.11
   0  -7   1    6.53    1.83
   0   7  -1   11.74    1.73
   0  -7   1   10.97    1.75
   0  -7   1    9.61    1.39
   0  -7   1    8.85    1.30
   0  -7   1   11.32    2.32
   0  -7   1    8.87    2.29
   0   7  -1   10.73    1.56
   0   7   0   35.43    2.38
   0  -7   0   38.94    5.05
   0   7   0   38.79    2.97
   0  -7   0   39.54    2.82
   0  -7   0   29.80    2.33
   0  -7   0   31.81    2.44
   0  -7   0   37.99    3.61
   0  -7   0   36.60    3.45
   0  -7   0   37.57    3.49
   0   7   0   36.60    2.44
   0  -7  -1  447.31   16.72
   0   7   1  447.24   13.14
   0   7   1  487.45   14.43
   0  -7  -1  482.23   14.04
   0  -7  -1  430.87   13.48
   0  -7  -1  468.50   14.75
   0   7   1  427.75   12.68
   0  -7  -1  474.54   14.74
   0   7   2 1253.66   31.68
   0  -7  -2 1207.53   29.65
   0  -7  -2 1296.26   33.87
   0  -7  -2 1192.51   31.37
   0  -7  -3  665.82   18.22
   0  -7  -3  684.23   20.80
   0  -7  -3  677.86   18.33
   0   7   3  622.49   18.92
   0  -7  -3  717.92   18.58
   0  -7  -3  698.10   19.24
   0  -7  -3  698.16   19.43
   0  -7  -3  700.80   19.60
   0  -7  -3  655.45   19.47
   0  -7  -4 3069.08   78.42
   0  -7  -4 3077.17   76.95
   0  -7  -4 3067.33   76.51
   0   7   4 3105.58   79.70
   0  -7  -4 3153.54   77.58
   0   7   4 2975.28   77.19
   0  -7  -4 3194.97   77.25
   0  -7  -4 3136.90   77.83
   0  -7  -4 3249.13   77.90
   0  -7  -4 3143.46   77.93
   0   7   5    7.15    1.28
   0  -7  -5    6.28    1.25
   0  -7  -5    7.24    1.23
   0  -7  -5    8.70    1.47
   0  -7  -5    9.04    1.70
   0  -7  -5    8.26    1.69
   0  -7  -5    7.45    1.29
   0   7   5   10.71    4.36
   0  -7  -5    8.36    1.05
   0  -7  -6  298.63    9.62
   0   7   6  282.39    9.47
   0  -7  -6  302.47    9.67
   0  -7  -6  293.79   10.85
   0  -7  -6  301.07    9.74
   0  -7  -6  277.22    9.81
   0  -7  -6  294.71    8.89
   0   7   7   18.37    7.91
   0  -7  -7   14.14    1.38
   0  -7  -7   10.35    1.54
   0  -7  -7   13.69    1.61
   0  -7  -7   10.18    1.39
   0  -7  -7   16.24    2.29
   0  -7  -7   17.11    2.63
   0  -7  -7   10.74    1.69
   0  -7  -7   10.81    2.03
   0  -7  -7   10.66    2.08
   0  -7  -7   12.21    1.31
   0   7   8  531.80   26.84
   0  -7  -8  459.29   13.01
   0  -7  -8  442.03   13.52
   0   7   8  470.49   13.62
   0  -7  -8  436.47   14.75
   0  -7  -8  429.62   14.08
   0  -7  -8  413.99   12.65
   0  -7  -8  438.77   13.09
   0  -7  -8  438.64   14.50
   0  -7  -8  505.56   14.62
   0  -7  -8  420.20   13.42
   0  -7  -8  430.81   12.88
   0  -7  -9   17.38    2.20
   0  -7  -9   14.75    2.16
   0  -7  -9   20.36    2.70
   0  -7  -9   16.68    1.70
   0   7   9   23.73   10.58
   0   7   9   20.16    1.97
   0  -7  -9   16.72    1.88
   0  -7  -9   20.92    1.73
   0  -7  -9   13.77    2.50
   0  -7  -9   19.46    2.58
   0   7   9   19.29    1.96
   0  -7  -9   17.39    1.65
   0  -7  -9   18.22    1.78
   0  -7 -10  138.63    6.46
   0  -7 -10  122.72    5.35
   0  -7 -10  140.88    6.78
   0  -7 -10  133.48    5.59
   0  -7 -10  136.26    6.40
   0  -7 -10  132.71    6.72
   0   7  10  127.82    5.28
   0  -7 -10  140.59    5.42
   0  -7 -11  427.66   13.29
   0  -7 -11  393.53   11.63
   0  -7 -11  412.33   13.25
   0   7  12    2.31    1.78
   0  -7 -12    4.24    1.67
   0  -7 -12    2.04    1.63
   0   7  13  272.15   10.40
   0  -7 -13  290.83    8.94
   0  -7 -13  281.81    9.06
   0  -8   5   28.78    2.58
   0   8  -4    3.60    0.77
   0  -8   4    5.83    1.86
   0   8  -4    3.82    1.05
   0  -8   4    4.60    1.05
   0   8  -3   15.57    1.47
   0  -8   3   12.13    2.38
   0   8  -3   11.71    1.47
   0  -8   3   15.09    2.56
   0   8  -3   12.50    1.64
   0   8  -2  100.95    4.23
   0   8  -2   92.72    4.56
   0  -8   2   95.92    6.09
   0   8  -2   97.03    4.47
   0   8  -2   91.82    4.56
   0  -8   2  105.03    6.12
   0   8  -1   24.73    1.99
   0  -8   1   19.91    4.17
   0   8  -1   21.93    2.23
   0   8  -1   21.07    1.84
   0  -8   1   21.53    1.85
   0  -8   1   23.85    3.20
   0  -8   1   21.68    2.41
   0  -8   1   25.69    3.22
   0   8  -1   21.91    2.09
   0  -8   0   23.35    4.43
   0   8   0   22.99    1.93
   0   8   0   24.07    2.45
   0   8   0   21.11    1.97
   0  -8   0   24.60    2.07
   0  -8   0   18.66    1.81
   0  -8   0   22.23    2.09
   0  -8   0   21.92    2.56
   0   8   0   17.36    1.77
   0  -8   0   17.97    2.87
   0   8   1   32.42    2.35
   0  -8  -1   30.25    4.42
   0   8   1   35.13    2.98
   0  -8  -1   30.80    2.59
   0  -8  -1   26.73    2.36
   0  -8  -1   31.78    2.55
   0  -8  -1   34.91    3.14
   0  -8  -1   34.58    3.41
   0   8   2 1238.03   34.77
   0  -8  -2 1316.72   38.47
   0   8   2 1415.07   36.59
   0  -8  -2 1368.72   34.31
   0  -8  -2 1425.62   35.86
   0   8   2 1365.85   35.35
   0  -8  -2 1293.59   35.43
   0  -8  -2 1384.23   36.25
   0  -8  -2 1321.78   36.48
   0   8   3  972.98   27.66
   0  -8  -3  952.59   25.75
   0   8   3  986.09   26.47
   0  -8  -3 1017.44   26.83
   0  -8  -3  998.94   26.93
   0  -8  -3  937.90   28.47
   0  -8  -3  943.70   27.27
   0  -8  -4   16.72    2.54
   0  -8  -4   16.71    2.16
   0  -8  -4   14.87    1.61
   0   8   4   13.16    2.07
   0  -8  -4   17.21    1.43
   0   8   4   19.18    2.02
   0  -8  -4   17.23    1.99
   0  -8  -4   16.88    2.13
   0  -8  -4   20.63    2.19
   0  -8  -4   20.10    2.50
   0   8   5  154.98    6.29
   0  -8  -5  167.46    6.58
   0  -8  -5  172.33    6.46
   0  -8  -5  157.96    6.68
   0  -8  -5  163.80    6.29
   0  -8  -5  153.62    6.88
   0  -8  -5  157.21    6.68
   0   8   5  144.31    7.85
   0  -8  -5  156.69    5.44
   0  -8  -6  293.89    9.60
   0  -8  -6  282.80    9.56
   0   8   6  283.53    9.43
   0  -8  -6  277.13    9.62
   0  -8  -6  261.34    9.36
   0  -8  -6  262.33    9.83
   0  -8  -6  275.51    9.54
   0  -8  -6  271.86    8.44
   0   8   6  289.37   13.67
   0  -8  -7  391.65   11.51
   0   8   7  401.13   12.44
   0  -8  -7  416.05   12.61
   0  -8  -7  397.21   12.59
   0  -8  -7  391.01   12.48
   0  -8  -7  402.72   12.67
   0  -8  -7  381.25   11.44
   0  -8  -8  172.32    6.13
   0  -8  -8  173.11    6.91
   0   8   8  173.10    6.81
   0  -8  -8  177.95    8.09
   0  -8  -8  152.52    6.17
   0  -8  -8  173.30    7.39
   0  -8  -8  171.67    6.76
   0  -8  -8  172.76    7.59
   0  -8  -8  170.45    6.07
   0  -8  -9  107.12    5.85
   0  -8  -9  106.65    4.83
   0  -8  -9  110.75    5.69
   0  -8  -9  107.49    4.55
   0   8   9  101.15    4.91
   0  -8  -9  100.94    4.92
   0  -8  -9  100.85    4.53
   0  -8  -9  114.05    6.10
   0  -8  -9   97.54    4.18
   0   8   9  104.52    4.88
   0  -8  -9  104.39    4.44
   0  -8 -10   32.17    2.99
   0  -8 -10   35.03    3.41
   0  -8 -10   39.70    2.58
   0   8  10   46.46    9.94
   0  -8 -10   35.88    2.65
   0  -8 -10   41.47    3.68
   0   8  10   34.19    2.52
   0  -8 -10   37.84    2.46
   0  -8 -11   52.88    3.82
   0  -8 -11   52.48    3.78
   0  -8 -12   91.55    4.52
   0  -8 -12   95.97    4.64
   0   8  13   50.26    3.58
   0  -8 -13   52.75    2.93
   0  -8 -13   56.99    3.03
   0  -9   4    0.53    0.50
   0  -9   3    1.50    1.37
   0   9  -2   22.98    1.91
   0  -9   2   19.40    2.60
   0  -9   2   23.78    2.18
   0   9  -1    1.26    0.76
   0   9  -1    0.82    0.86
   0  -9   1    1.88    1.77
   0   9   0   30.15    2.10
   0  -9   0   29.45    4.28
   0   9   0   30.54    2.62
   0   9   0   28.06    2.20
   0  -9   0   27.50    2.24
   0   9   0   28.46    2.35
   0  -9   0   30.54    3.37
   0   9   1  104.06    4.36
   0  -9  -1   97.01    6.96
   0   9   1  103.37    5.30
   0   9   1   97.43    4.71
   0  -9  -1  102.80    4.65
   0  -9  -1  100.74    4.66
   0  -9  -1  100.57    4.97
   0  -9  -1  100.03    5.12
   0  -9  -1  114.92    6.15
   0  -9  -2   -1.40    2.31
   0   9   2    0.29    0.80
   0   9   2    1.52    1.24
   0  -9  -2    2.17    0.99
   0  -9  -2    1.08    0.97
   0  -9  -2    1.25    1.16
   0  -9  -2    0.28    1.69
   0  -9  -3    3.97    2.05
   0   9   3    1.89    1.02
   0   9   3    2.07    1.44
   0  -9  -3    1.06    0.68
   0   9   3    3.14    1.18
   0  -9  -3    2.04    0.98
   0  -9  -3    5.08    1.36
   0  -9  -3    1.12    1.16
   0  -9  -3    3.34    1.75
   0  -9  -4   95.56    4.76
   0   9   4   97.82    4.78
   0  -9  -4   93.45    4.30
   0  -9  -4   93.18    4.90
   0  -9  -4   87.19    4.80
   0   9   4   89.95    5.52
   0  -9  -4   80.45    5.33
   0   9   5  734.01   20.84
   0  -9  -5  767.49   21.06
   0  -9  -5  718.98   21.14
   0  -9  -5  762.26   21.43
   0   9   5  763.63   22.68
   0  -9  -6   62.75    3.70
   0   9   6   58.51    3.60
   0  -9  -6   62.98    3.79
   0  -9  -6   59.68    3.82
   0  -9  -6   58.64    3.72
   0   9   6   45.30    4.25
   0  -9  -6   53.93    3.48
   0  -9  -6   66.26    4.04
   0  -9  -6   49.89    3.67
   0   9   7    3.98    1.18
   0  -9  -7    4.18    1.23
   0  -9  -7    4.66    1.26
   0  -9  -7    4.99    1.33
   0  -9  -7    3.61    1.15
   0   9   7    4.13    2.80
   0  -9  -7    2.01    1.11
   0  -9  -7    4.41    1.27
   0  -9  -8    0.10    0.89
   0  -9  -8    0.70    0.85
   0  -9  -8    0.97    1.01
   0   9   8    0.61    3.20
   0  -9  -8    1.70    1.10
   0   9   9    6.16    4.49
   0   9   9    3.96    1.19
   0  -9  -9    4.29    1.18
   0  -9  -9    4.17    0.94
   0  -9  -9    4.67    1.12
   0  -9  -9    4.53    1.80
   0   9   9    5.63    1.31
   0  -9 -10    8.39    1.40
   0  -9 -10   10.95    2.12
   0   9  10    9.76    1.48
   0  -9 -11  130.85    5.32
   0  -9 -11  144.83    6.28
   0  -9 -12   95.72    3.91
   0  -9 -12  127.29    5.11
   0  -9 -13   12.46    1.40
   0 -10   2    4.94    0.92
   0 -10   2    3.78    1.33
   0  10  -2    3.75    0.75
   0 -10   1   11.51    1.53
   0 -10   1   11.86    2.04
   0  10  -1   11.91    1.34
   0 -10   0   15.63    2.35
   0  10   0   15.93    1.70
   0 -10  -1    0.31    0.62
   0 -10  -1    0.24    0.70
   0  10   1    0.90    0.87
   0 -10  -1   -0.66    1.55
   0 -10  -2   14.22    2.63
   0  10   2   17.16    1.54
   0  10   2   14.35    2.07
   0 -10  -2   18.17    1.86
   0  10   2   22.68    2.02
   0 -10  -2   23.49    2.81
   0 -10  -3   68.14    3.72
   0 -10  -3   70.22    4.00
   0  10   3   62.69    4.20
   0 -10  -3   54.93    4.55
   0  10   3   59.03    3.10
   0  10   4  236.92    9.78
   0  10   4  241.91    8.88
   0 -10  -4  254.82    9.13
   0 -10  -4  261.06    9.23
   0  10   4  241.49    8.20
   0  10   4  231.13    7.99
   0  10   5  182.83    8.53
   0 -10  -5  190.33    7.06
   0 -10  -5  207.42    7.58
   0  10   5  191.30    7.47
   0 -10  -5  196.51    7.78
   0 -10  -5  196.24    7.74
   0  10   5  175.48    6.46
   0 -10  -5  179.36    8.00
   0 -10  -6    0.70    0.87
   0  10   6    0.71    1.00
   0 -10  -6    1.55    1.18
   0 -10  -6    1.30    1.03
   0  10   6    1.30    1.57
   0 -10  -6    0.70    1.08
   0 -10  -6    1.45    1.25
   0  10   7    7.98    1.44
   0 -10  -7    8.73    1.51
   0 -10  -7    9.80    1.53
   0 -10  -7    7.08    1.44
   0 -10  -7    8.02    1.54
   0  10   7    3.42    1.70
   0 -10  -7    8.63    1.74
   0 -10  -8    0.10    0.82
   0 -10  -8    1.62    0.99
   0 -10  -8    0.43    1.26
   0 -10  -9    5.96    1.27
   0 -10  -9    4.04    0.98
   0 -10  -9    5.17    1.18
   0 -10 -10  181.80    6.86
   0  10  10  191.47    6.76
   0 -10 -11    7.07    1.12
   0 -10 -11    7.14    1.57
   0 -10 -12   74.71    3.19
   0 -10 -12   88.71    3.81
   0 -10 -13  162.97    5.17
   0 -11   1    0.64    0.60
   0 -11   1    0.13    0.47
   0  11   0   21.05    1.58
   0 -11   0   20.99    1.76
   0  11   1   69.29    3.23
   0 -11  -1   62.82    2.70
   0 -11  -1   70.89    3.56
   0  11   2    0.55    0.76
   0 -11  -2   -0.07    0.70
   0 -11  -2    0.63    0.60
   0 -11  -3   66.19    3.44
   0 -11  -3   67.25    3.63
   0  11   4  103.93    4.39
   0 -11  -4  111.64    4.73
   0 -11  -4   98.11    4.75
   0 -11  -4  111.92    5.07
   0  11   5   15.39    1.49
   0 -11  -5   18.91    2.05
   0 -11  -5   18.17    2.06
   0 -11  -6   13.50    1.56
   0 -11  -6   13.39    1.82
   0 -11  -6   14.09    1.82
   0 -11  -7   25.15    2.27
   0 -11  -7   26.97    2.36
   0 -11  -8    1.21    0.81
   0 -11  -8    0.63    0.82
   0 -11  -8    1.09    0.87
   0 -11  -8    2.52    1.11
   0 -11  -9    5.24    1.11
   0 -11  -9    5.23    1.10
   0 -11  -9    4.20    0.93
   0 -11  -9    3.77    1.29
   0 -11 -10   16.59    1.60
   0 -11 -10   16.91    1.80
   0  11  10   17.86    1.65
   0 -11 -11  112.15    4.28
   0 -12  -1   10.94    1.07
   0 -12  -1   12.24    1.04
   0 -12  -2   19.85    1.51
   0 -12  -2   19.24    1.56
   0 -12  -3   84.51    3.56
   0 -12  -3   89.74    3.44
   0  12   4    4.54    0.80
   0 -12  -4    5.12    1.03
   0 -12  -4    5.56    0.96
   0 -12  -5  202.42    6.86
   0 -12  -5  185.09    6.59
   0 -12  -6  121.92    5.03
   0 -12  -6  124.69    5.01
   0 -12  -7  155.51    5.87
   0 -12  -7  160.64    5.88
   0  12   8   11.84    1.32
   0 -12  -8    9.09    1.17
   0 -12  -8   12.62    1.41
   0 -12  -8   11.78    1.33
   0 -12  -9   53.17    2.74
   0 -12  -9   55.53    2.70
   0 -13  -5   81.11    2.96
   0 -13  -6   28.53    1.70
   0 -13  -6   31.03    1.67
   0 -13  -7   26.95    1.64
   0 -13  -7   30.23    1.71
   0 -13  -8  250.76    7.01
   0 -13  -8  230.72    6.83
   0 -13  -9    5.96    0.69
   1 -13  -7   11.67    0.88
   1 -13  -7   13.82    0.91
   1 -13  -6   97.04    3.10
   1 -12  -9    0.54    0.56
  -1  12   8  143.33    5.11
   1 -12  -8  153.32    5.15
   1 -12  -8  154.59    5.27
  -1  12   7    4.40    0.88
   1 -12  -7    4.19    0.93
   1 -12  -7    4.56    0.96
  -1  12   6   20.28    1.61
   1 -12  -6   19.33    1.68
   1 -12  -6   20.95    1.71
  -1  12   5    2.43    0.72
   1 -12  -5    1.86    0.83
   1 -12  -5    2.33    0.79
   1 -12  -4   14.30    1.20
   1 -12  -4   15.15    1.36
   1 -12  -3  130.93    4.60
   1 -12  -3  145.64    4.42
   1 -12  -2    5.43    0.73
   1 -11 -10    3.91    0.85
  -1  11  10    3.98    0.88
   1 -11 -10    3.35    0.85
  -1  11   9   45.52    2.66
   1 -11  -9   49.35    2.83
   1 -11  -9   47.86    2.64
  -1  11   8   28.47    2.16
   1 -11  -8   29.43    2.20
   1 -11  -8   28.00    2.11
   1 -11  -8   29.78    2.26
   1 -11  -7    3.17    0.92
   1 -11  -7    3.30    1.03
   1 -11  -7    4.99    1.18
  -1  11   7    2.20    0.83
   1 -11  -6   45.16    2.88
   1 -11  -6   48.49    3.10
   1 -11  -6   45.09    3.03
  -1  11   6   40.73    2.39
   1 -11  -5    6.75    1.26
   1 -11  -5    7.71    1.43
   1 -11  -5    6.42    1.29
  -1  11   5    6.87    0.94
  -1  11   5    4.55    0.93
   1 -11  -4    0.45    0.72
   1 -11  -4    0.84    0.89
   1 -11  -4   -0.08    0.87
  -1  11   4    0.13    0.57
  -1  11   4    0.65    0.69
  -1  11   3   13.05    1.37
   1 -11  -3   11.78    1.40
   1 -11  -2   85.30    3.34
   1 -11  -2   93.93    3.80
  -1  11   1   37.63    2.17
   1 -11  -1   40.46    2.46
   1 -11   0  134.92    4.77
   1 -10 -11    9.86    1.22
   1 -10 -10   23.33    1.97
   1 -10 -10   23.87    2.23
  -1  10  10   23.52    1.96
   1 -10  -9   13.30    1.62
  -1  10   9   14.61    1.70
   1 -10  -9   12.70    1.86
   1 -10  -8    3.31    1.02
   1 -10  -8    3.99    1.12
  -1  10   8    3.54    1.09
   1 -10  -8    4.72    1.40
   1 -10  -7    1.94    1.03
   1 -10  -7    0.49    0.74
   1 -10  -7    0.71    0.88
   1 -10  -7    1.07    0.97
   1 -10  -7    1.20    1.08
  -1  10   6   38.49    2.88
   1 -10  -6   46.47    3.14
   1 -10  -6   35.89    2.99
   1 -10  -6   40.57    3.12
   1 -10  -5    4.11    1.27
   1 -10  -5    2.66    0.95
  -1  10   5    3.59    1.10
   1 -10  -5    3.54    1.39
   1 -10  -5    1.79    1.13
  -1  10   5    3.98    0.94
   1 -10  -5    1.96    1.29
   1 -10  -4  176.84    6.94
   1 -10  -4  159.59    6.93
   1 -10  -4  168.95    7.01
  -1  10   4  170.30    6.24
  -1  10   4  161.01    6.29
   1 -10  -3    9.36    1.52
   1 -10  -3    9.29    1.65
  -1  10   3    8.89    1.34
   1 -10  -3    9.50    1.62
   1 -10  -2   65.38    3.79
  -1  10   2   59.56    3.10
   1 -10  -2   57.28    3.34
  -1  10   1   18.60    1.58
  -1  10   1   22.83    1.99
   1 -10  -1   23.02    2.69
   1 -10  -1   19.84    1.64
   1 -10  -1   19.56    1.77
  -1  10   0   -0.34    0.62
  -1  10   0    0.67    0.72
   1 -10   0    0.67    1.43
  -1  10  -1   23.35    1.74
   1 -10   1   23.37    2.40
   1  -9 -13   71.12    2.97
   1  -9 -12    2.24    1.13
   1  -9 -11   44.87    2.62
   1  -9 -11   44.87    3.13
  -1   9  11   40.96    2.41
  -1   9  10  103.15    4.58
   1  -9 -10   92.95    4.46
   1  -9  -9    7.05    1.43
   1  -9  -9    6.76    1.13
   1  -9  -9    6.78    1.25
  -1   9   8    4.22    2.39
   1  -9  -8    6.48    1.33
   1  -9  -8    6.70    1.39
   1  -9  -8    5.10    1.33
   1  -9  -8    4.68    1.37
   1  -9  -8    5.90    1.70
   1  -9  -8    5.63    0.95
  -1   9   7    0.73    1.71
   1  -9  -7    5.16    1.35
   1  -9  -7    4.12    1.28
  -1   9   7    2.98    1.12
   1  -9  -7    4.08    1.26
   1  -9  -7    3.27    1.29
   1  -9  -7    4.48    1.58
   1  -9  -7    3.55    1.14
   1  -9  -7    3.88    0.82
   1  -9  -6    1.17    1.00
  -1   9   6    0.61    0.87
   1  -9  -6    1.03    0.89
   1  -9  -6    0.34    1.00
  -1   9   6    0.14    1.33
   1  -9  -6    0.40    1.24
   1  -9  -6    0.42    1.03
  -1   9   5   97.88    6.07
  -1   9   5  117.35    5.34
   1  -9  -5  120.01    5.55
   1  -9  -5  115.98    5.74
  -1   9   5  110.48    4.49
   1  -9  -5  104.71    5.55
  -1   9   4    6.29    1.88
   1  -9  -4   11.15    1.76
  -1   9   4   11.18    1.70
   1  -9  -4   11.56    1.53
   1  -9  -4    7.29    1.67
   1  -9  -4    9.43    1.74
  -1   9   4    9.81    1.38
   1  -9  -4    4.73    1.81
  -1   9   3    7.30    1.46
  -1   9   3    8.69    1.85
   1  -9  -3    6.15    1.05
  -1   9   3    7.96    1.50
   1  -9  -3    8.27    1.67
   1  -9  -3    7.23    1.58
   1  -9  -3   10.56    1.73
   1  -9  -3    7.56    1.77
   1  -9  -3    4.50    1.92
  -1   9   2   98.39    4.58
   1  -9  -2   88.02    6.27
  -1   9   2   93.05    5.10
  -1   9   2   90.21    4.50
   1  -9  -2  103.17    5.10
   1  -9  -2   92.90    4.83
  -1   9   2   96.83    4.52
   1  -9  -2   93.40    5.63
  -1   9   1    0.84    0.92
   1  -9  -1    1.47    2.11
  -1   9   1    0.86    0.73
   1  -9  -1    1.16    0.93
  -1   9   1    2.39    1.02
   1  -9  -1    1.00    1.34
   1  -9  -1    1.77    1.85
   1  -9  -1    2.09    1.04
   1  -9  -1    1.49    0.89
  -1   9   0    0.48    0.76
  -1   9   0    0.34    0.89
   1  -9   0    1.45    1.74
   1  -9   0    0.49    0.65
   1  -9   0    1.13    0.81
  -1   9  -1    1.87    0.82
  -1   9  -1    2.56    0.98
   1  -9   1    2.96    1.69
  -1   9  -2   39.60    2.12
  -1   9  -2   41.61    2.51
   1  -9   2   45.58    3.52
   1  -9   2   44.72    2.84
   1  -9   3   40.12    2.91
   1  -9   3   35.82    2.17
   1  -8 -13   15.98    1.57
   1  -8 -12   20.36    1.48
   1  -8 -12   27.08    2.52
  -1   8  12   26.23    2.71
   1  -8 -12   27.12    2.39
   1  -8 -11   29.74    2.25
   1  -8 -11   37.27    3.31
   1  -8 -11   39.88    3.19
   1  -8 -10  484.19   15.25
   1  -8 -10  443.89   13.99
   1  -8 -10  492.64   15.60
  -1   8  10  478.47   14.11
   1  -8 -10  462.24   13.66
   1  -8  -9   44.03    3.58
   1  -8  -9   37.79    3.17
  -1   8   9   45.45    6.97
   1  -8  -9   40.42    2.60
  -1   8   9   41.61    3.03
   1  -8  -9   41.23    2.94
   1  -8  -9   37.55    2.56
   1  -8  -9   37.03    2.39
   1  -8  -9   44.79    3.93
  -1   8   9   45.08    3.07
   1  -8  -9   40.47    2.61
   1  -8  -8   95.46    4.61
   1  -8  -8   91.05    4.67
   1  -8  -8   84.25    4.17
   1  -8  -8   89.49    4.11
   1  -8  -8   86.14    4.02
   1  -8  -7    1.89    1.12
   1  -8  -7    3.18    1.17
  -1   8   7    2.20    1.10
   1  -8  -7    1.72    1.05
   1  -8  -7    3.20    0.88
   1  -8  -7    2.22    1.58
   1  -8  -7    1.64    1.10
   1  -8  -6  150.13    6.32
  -1   8   6  149.54    6.13
   1  -8  -6  156.56    6.37
   1  -8  -6  146.07    6.42
  -1   8   6  129.15    7.87
   1  -8  -6  136.27    5.45
   1  -8  -6  142.92    6.38
   1  -8  -6  138.48    6.01
   1  -8  -6  155.14    6.26
  -1   8   5   66.12    4.83
   1  -8  -5   84.59    3.91
  -1   8   5   91.88    4.42
   1  -8  -5   91.33    4.65
   1  -8  -5   87.30    4.40
   1  -8  -5   83.83    4.63
  -1   8   5   83.21    3.56
   1  -8  -5   86.62    4.75
   1  -8  -5   82.26    4.07
   1  -8  -5   70.39    4.18
   1  -8  -5   80.51    4.60
  -1   8   4   76.81    4.02
   1  -8  -4   74.06    4.30
   1  -8  -4   80.52    4.57
  -1   8   4   70.77    3.48
   1  -8  -4   81.81    4.65
   1  -8  -4   72.00    3.68
  -1   8   4   66.47    4.16
  -1   8   4   75.13    4.78
   1  -8  -3    5.73    2.26
  -1   8   3   11.12    2.10
   1  -8  -3    9.07    1.49
   1  -8  -3    9.19    1.73
   1  -8  -3    8.60    1.30
  -1   8   3    9.94    1.56
   1  -8  -3    9.39    1.76
   1  -8  -3    5.65    1.70
   1  -8  -3   10.01    2.16
   1  -8  -2  274.17   12.02
  -1   8   2  271.31    9.48
  -1   8   2  298.05   10.55
   1  -8  -2  270.27    8.66
   1  -8  -2  291.94   10.86
   1  -8  -2  282.23   10.81
  -1   8   1   13.81    2.06
   1  -8  -1   16.17    2.12
  -1   8   1   12.43    1.55
   1  -8  -1   12.49    1.74
   1  -8  -1   13.27    1.81
  -1   8   1   13.12    1.71
   1  -8  -1   10.78    3.32
   1  -8  -1   14.64    2.60
   1  -8   0    5.67    3.02
  -1   8   0    8.16    1.36
  -1   8   0    7.10    1.46
  -1   8   0    6.55    1.17
   1  -8   0    6.92    1.45
  -1   8   0    6.68    1.35
   1  -8   0    9.22    2.23
  -1   8   0    4.98    1.19
   1  -8   0    7.71    2.33
   1  -8   0    7.29    1.34
   1  -8   0    5.88    1.20
   1  -8   1   77.91    7.06
  -1   8  -1   93.20    4.14
  -1   8  -1   91.55    4.33
   1  -8   1   85.40    5.19
   1  -8   1   92.08    5.67
  -1   8  -1   71.58    3.89
   1  -8   1   69.74    3.69
  -1   8  -2   24.95    2.00
  -1   8  -2   16.31    1.91
   1  -8   2   22.16    2.97
  -1   8  -2   21.46    2.00
  -1   8  -3   10.99    1.29
  -1   8  -3    8.79    1.25
  -1   8  -3    8.18    1.36
   1  -8   3   11.09    2.17
  -1   8  -4    1.95    0.71
  -1   8  -4    1.80    0.82
   1  -8   4    1.50    1.34
   1  -8   4    1.65    0.77
   1  -7 -13    2.92    1.15
   1  -7 -13    2.38    1.08
  -1   7  13    1.21    1.36
   1  -7 -12   18.72    2.36
  -1   7  12   19.51    2.72
   1  -7 -12   23.27    2.36
   1  -7 -11   26.92    2.10
   1  -7 -11   34.99    3.27
   1  -7 -11   32.51    3.09
   1  -7 -11   33.24    2.34
   1  -7 -11   30.48    2.19
   1  -7 -10   85.58    5.04
   1  -7 -10   82.19    4.72
  -1   7  10  100.12   11.62
   1  -7 -10   84.94    4.21
   1  -7 -10   82.00    5.18
  -1   7  10   86.32    4.22
   1  -7 -10   80.19    3.88
   1  -7 -10   83.71    4.10
   1  -7  -9   41.03    2.70
   1  -7  -9   35.73    2.71
  -1   7   9   41.14    2.98
   1  -7  -9   35.96    3.65
   1  -7  -9   34.77    2.33
  -1   7   9   44.63    3.01
   1  -7  -9   38.86    3.46
   1  -7  -9   39.19    3.19
   1  -7  -8  639.87   18.29
   1  -7  -8  538.22   17.20
   1  -7  -8  675.05   19.96
   1  -7  -8  625.22   17.80
  -1   7   8  793.86   30.49
   1  -7  -8  664.12   17.87
   1  -7  -8  681.52   19.04
   1  -7  -8  630.06   19.13
   1  -7  -7  204.33    7.74
   1  -7  -7  207.87    7.64
  -1   7   7  204.45    7.59
   1  -7  -7  214.43    9.07
   1  -7  -7  211.42    7.34
   1  -7  -7  220.49    8.14
   1  -7  -6   60.91    3.53
   1  -7  -6   59.80    3.51
  -1   7   6   61.34    3.44
   1  -7  -6   57.73    3.56
  -1   7   6   57.69    6.58
   1  -7  -6   62.32    3.24
   1  -7  -6   63.26    3.45
   1  -7  -6   49.77    3.52
   1  -7  -5  192.70    6.87
   1  -7  -5  211.26    7.38
   1  -7  -5  194.96    7.41
  -1   7   5  203.83    7.12
   1  -7  -5  196.23    7.51
   1  -7  -5  206.18    7.66
  -1   7   5  178.17    6.00
   1  -7  -5  191.80    6.95
   1  -7  -5  182.26    7.26
   1  -7  -5  198.33    7.42
  -1   7   4   79.01    3.99
   1  -7  -4   88.17    4.12
   1  -7  -4   82.35    4.44
   1  -7  -4   81.94    4.01
  -1   7   4   75.08    4.82
   1  -7  -4   85.24    4.57
   1  -7  -4   77.03    3.65
   1  -7  -3  205.41    8.86
   1  -7  -3  179.48    6.33
  -1   7   3  208.33    7.17
   1  -7  -3  216.00    7.98
   1  -7  -3  214.57    7.13
   1  -7  -3  194.38    7.39
  -1   7   3  189.99    7.37
  -1   7   3  203.19    8.11
   1  -7  -3  209.04    8.29
   1  -7  -3  195.24    7.94
   1  -7  -2   69.12    5.34
  -1   7   2   57.29    3.09
  -1   7   2   67.34    4.16
   1  -7  -2   75.42    4.33
  -1   7   2   69.43    3.53
   1  -7  -2   68.32    3.23
   1  -7  -2   72.59    4.68
   1  -7  -2   63.29    4.24
   1  -7  -1   71.88    6.07
  -1   7   1   63.51    3.55
  -1   7   1   76.50    4.29
   1  -7  -1   63.07    3.77
   1  -7  -1   74.77    5.10
  -1   7   1   58.77    3.16
   1  -7  -1   65.40    4.48
  -1   7   0   21.76    2.25
   1  -7   0   22.98    2.56
  -1   7   0   17.84    1.75
   1  -7   0   19.77    2.05
  -1   7   0   19.65    1.95
   1  -7   0   20.96    4.42
  -1   7   0   21.04    1.97
   1  -7   0   20.58    2.81
  -1   7  -1    3.47    1.12
   1  -7   1    3.55    3.36
  -1   7  -1    3.67    1.25
   1  -7   1    3.33    1.33
  -1   7  -1    3.11    0.92
   1  -7   1    4.06    1.03
   1  -7   1    1.09    1.77
  -1   7  -1    3.34    1.03
   1  -7   1    5.83    2.36
  -1   7  -1    5.09    1.31
   1  -7   1    5.11    2.16
   1  -7   2   39.89    3.28
   1  -7   2   27.03    5.27
  -1   7  -2   42.47    2.79
   1  -7   2   35.67    3.93
   1  -7   2   32.90    3.66
  -1   7  -2   35.07    2.66
  -1   7  -2   37.20    2.95
   1  -7   2   37.45    3.76
  -1   7  -2   39.27    2.82
   1  -7   3    4.14    3.61
  -1   7  -3    4.89    1.21
   1  -7   3    4.54    1.67
  -1   7  -3    5.61    1.22
  -1   7  -3    3.61    1.30
  -1   7  -3    4.44    1.25
   1  -7   3    3.07    2.03
   1  -7   4  112.73    6.08
  -1   7  -4  111.16    4.57
   1  -7   4  109.16    6.14
   1  -7   4  103.51    4.86
  -1   7  -5   36.96    2.14
   1  -7   5   35.80    3.17
   1  -7   5   30.33    1.94
   1  -6 -13    1.34    1.11
   1  -6 -13    2.31    1.08
  -1   6  13   -0.49    1.52
   1  -6 -12  237.40    8.75
  -1   6  12  239.71   10.06
   1  -6 -12  245.73    8.71
   1  -6 -11   44.55    2.55
   1  -6 -11   56.67    4.09
   1  -6 -11   56.41    3.90
   1  -6 -10  563.53   17.32
   1  -6 -10  540.67   16.83
  -1   6  10  660.85   30.51
   1  -6 -10  596.73   16.43
   1  -6 -10  480.83   15.41
   1  -6 -10  557.90   17.50
  -1   6  10  553.64   15.81
   1  -6 -10  564.62   16.13
   1  -6  -9   64.92    4.05
   1  -6  -9   61.35    4.30
  -1   6   9   65.16   12.09
   1  -6  -9   65.83    3.56
  -1   6   9   66.40    3.72
   1  -6  -9   65.04    4.23
   1  -6  -9   59.03    4.36
   1  -6  -9   61.15    3.04
  -1   6   9   73.07    3.76
   1  -6  -9   63.77    3.51
   1  -6  -8    0.94    1.46
   1  -6  -8    1.38    1.05
  -1   6   8    3.87    7.97
  -1   6   8    0.11    1.39
   1  -6  -8    1.52    0.75
   1  -6  -8    1.05    0.88
   1  -6  -8    1.63    1.67
   1  -6  -8    3.55    1.83
   1  -6  -8    2.32    0.82
  -1   6   8    0.08    0.89
   1  -6  -8    1.43    0.60
   1  -6  -8    0.78    0.71
   1  -6  -7  177.89    6.43
  -1   6   7  176.95    6.62
   1  -6  -7  180.57    6.55
   1  -6  -7  174.80    6.64
   1  -6  -7  178.04    7.22
   1  -6  -7  161.96    6.32
   1  -6  -7  176.77    7.67
   1  -6  -7  172.92    5.69
   1  -6  -7  172.73    7.21
   1  -6  -7  193.98    7.12
   1  -6  -6  143.88    5.79
   1  -6  -6  157.69    5.99
  -1   6   6  147.15    5.76
   1  -6  -6  152.47    6.93
  -1   6   6  158.54   11.56
   1  -6  -6  158.48    5.71
   1  -6  -6  159.60    6.09
   1  -6  -5  449.76   13.47
  -1   6   5  454.01   13.19
   1  -6  -5  455.45   13.35
   1  -6  -5  447.03   14.59
   1  -6  -5  444.56   13.54
  -1   6   5  494.35   18.61
  -1   6   4   12.94    1.40
   1  -6  -4   11.22    1.38
   1  -6  -4   12.21    1.62
  -1   6   4   12.86    1.19
   1  -6  -4   13.34    1.75
   1  -6  -4   10.25    1.24
   1  -6  -3  250.37    7.71
   1  -6  -3  263.04    9.65
   1  -6  -3  261.97    8.91
  -1   6   3  245.89    8.15
  -1   6   3  255.31    9.30
   1  -6  -3  270.44    9.37
   1  -6  -3  255.61    8.95
   1  -6  -2  635.49   17.38
   1  -6  -2  681.08   20.98
   1  -6  -2  667.49   19.34
   1  -6  -2  700.85   18.28
  -1   6   2  714.02   18.46
  -1   6   2  658.01   18.53
  -1   6   2  709.70   19.45
   1  -6  -2  662.74   20.07
   1  -6  -2  684.87   19.37
   1  -6  -1   38.87    4.43
   1  -6  -1   34.91    2.01
  -1   6   1   40.32    2.39
   1  -6  -1   33.13    2.92
  -1   6   1   39.40    2.86
  -1   6   1   32.40    2.00
   1  -6  -1   42.26    3.76
   1  -6  -1   38.62    3.14
  -1   6   1   38.22    2.23
  -1   6   0 1035.61   29.37
  -1   6   0 1144.87   30.08
   1  -6   0 1143.38   31.01
   1  -6   0 1176.64   33.12
   1  -6   0 1122.68   31.12
   1  -6   0 1181.35   31.22
  -1   6   0 1136.86   29.43
  -1   6  -1  102.22    4.47
  -1   6  -1  105.57    4.79
  -1   6  -1  102.07    4.07
   1  -6   1  102.76    5.42
   1  -6   1   81.98    4.23
   1  -6   1  106.37    7.26
   1  -6   1  103.95    5.72
  -1   6  -1   98.79    4.61
   1  -6   2  419.58   14.67
   1  -6   2  446.93   17.04
   1  -6   2  414.63   14.21
  -1   6  -2  421.44   12.69
   1  -6   2  395.42   13.18
  -1   6  -2  394.46   11.50
  -1   6  -3   29.57    2.36
   1  -6   3   21.48    3.90
   1  -6   3   25.79    3.35
   1  -6   3   29.26    4.39
  -1   6  -3   28.61    2.33
   1  -6   3   24.61    3.03
  -1   6  -3   27.42    2.04
   1  -6   4   27.01    3.13
   1  -6   4   21.61    3.84
  -1   6  -4   27.91    2.60
   1  -6   5    5.01    1.16
  -1   6  -5    5.28    1.05
  -1   6  -5    5.17    1.45
   1  -6   5    5.77    2.10
  -1   6  -6    0.73    0.85
   1  -6   6   -0.13    1.41
  -1   6  -6    0.67    0.90
  -1   6  -6   -0.07    1.02
   1  -6   6    0.26    1.63
   1  -6   6    1.47    1.83
   1  -6   7   89.68    5.00
  -1   5  13  190.94    8.04
   1  -5 -13  180.13    6.40
   1  -5 -12   12.50    1.85
  -1   5  12    7.70    2.28
   1  -5 -12   10.08    1.37
   1  -5 -12   11.70    2.06
   1  -5 -11  229.38    8.76
   1  -5 -11  219.01    8.84
  -1   5  11  235.06   10.26
   1  -5 -11  219.82    8.03
   1  -5 -10    5.22    1.14
  -1   5  10   10.05    8.07
  -1   5  10    2.50    2.30
   1  -5 -10    3.14    0.86
   1  -5 -10    5.86    1.77
   1  -5 -10    4.21    1.80
   1  -5 -10    3.40    1.21
   1  -5 -10    3.97    1.70
   1  -5 -10    4.45    1.12
   1  -5 -10    5.86    1.20
   1  -5  -9    8.79    1.62
   1  -5  -9   13.10    2.21
   1  -5  -9    9.75    1.41
  -1   5   9   13.40    3.18
  -1   5   9    6.35    7.81
   1  -5  -9    9.74    1.32
  -1   5   9   12.25    1.55
   1  -5  -9   11.37    2.09
   1  -5  -9   11.91    2.13
  -1   5   9   11.11    1.47
   1  -5  -9    9.56    1.23
   1  -5  -9   11.72    1.50
   1  -5  -9   11.49    1.21
   1  -5  -8  168.89    7.04
   1  -5  -8  172.09    6.73
  -1   5   8  157.74   13.31
   1  -5  -8  165.37    6.16
  -1   5   8  144.02    7.89
  -1   5   8  176.84    6.36
   1  -5  -8  155.45    6.88
   1  -5  -8  152.75    6.61
   1  -5  -8  159.46    5.72
  -1   5   8  164.90    6.20
   1  -5  -8  161.81    6.11
   1  -5  -8  157.13    5.41
   1  -5  -7   68.24    3.66
  -1   5   7   59.41    4.34
   1  -5  -7   71.50    3.36
  -1   5   7   68.29    8.49
   1  -5  -7   62.78    3.30
   1  -5  -7   63.55    4.08
   1  -5  -7   67.37    3.87
   1  -5  -7   59.38    3.84
   1  -5  -7   62.16    2.88
   1  -5  -7   67.31    3.27
   1  -5  -7   62.96    2.70
  -1   5   6   32.13    2.78
  -1   5   6   38.35    6.33
   1  -5  -6   37.02    2.30
  -1   5   6   36.70    2.36
   1  -5  -6   40.83    2.41
   1  -5  -6   38.23    2.46
   1  -5  -6   40.95    2.91
   1  -5  -6   34.79    2.97
   1  -5  -6   39.86    2.05
   1  -5  -6   39.56    2.60
   1  -5  -5    0.59    0.68
   1  -5  -5    0.52    0.64
  -1   5   5    0.23    0.65
   1  -5  -5    0.12    0.57
  -1   5   5    1.88    4.11
   1  -5  -5    0.28    0.66
   1  -5  -5    2.26    0.58
   1  -5  -5    1.11    0.77
   1  -5  -4  253.25    8.29
   1  -5  -4  256.91    8.10
  -1   5   4  256.52    7.92
   1  -5  -4  254.51    8.18
  -1   5   4  252.20    7.21
  -1   5   4  273.02   12.24
   1  -5  -4  250.15    8.38
   1  -5  -4  261.36    7.92
   1  -5  -3  672.30   19.19
   1  -5  -3  713.30   18.44
   1  -5  -3  687.06   18.91
  -1   5   3  658.25   18.24
   1  -5  -3  679.82   19.23
   1  -5  -3  659.59   18.77
   1  -5  -2  372.28   10.14
   1  -5  -2  399.20   12.76
   1  -5  -2  364.10   11.53
  -1   5   2  378.49   10.71
   1  -5  -2  381.28   12.30
   1  -5  -2  361.87   11.34
   1  -5  -1  307.57    8.55
  -1   5   1  346.56   10.39
  -1   5   1  324.36    9.60
   1  -5  -1  335.04   11.81
   1  -5  -1  312.08   10.40
   1  -5  -1  353.64   12.14
  -1   5   1  319.33    9.32
   1  -5  -1  342.46   10.56
   1  -5  -1  356.19   10.07
   1  -5  -1  345.79   10.96
   1  -5  -1  342.08    9.42
  -1   5   0  397.50   11.95
   1  -5   0  400.97   13.04
   1  -5   0  389.00   12.32
   1  -5   0  392.88   12.56
   1  -5   0  398.60   14.53
   1  -5   0  401.80   13.86
  -1   5   0  378.09   11.33
   1  -5   0  427.72   11.94
   1  -5   1  291.56   10.22
  -1   5  -1  305.76    9.47
   1  -5   1  326.46   11.08
   1  -5   1  294.34    8.68
   1  -5   1  292.64   10.42
   1  -5   1  303.14   11.67
  -1   5  -1  296.34    9.26
   1  -5   1  309.93    9.44
  -1   5  -1  270.00    8.37
   1  -5   1  309.80   11.16
  -1   5  -2    0.92    0.89
   1  -5   2    0.45    1.76
   1  -5   2    1.26    0.81
   1  -5   2    0.82    1.16
   1  -5   2    1.84    1.65
   1  -5   2    1.41    2.05
   1  -5   2   -0.51    3.66
  -1   5  -2    0.40    0.85
   1  -5   2   -0.54    1.64
  -1   5  -2    1.36    0.65
   1  -5   3   59.05    3.57
   1  -5   3   65.62    4.35
  -1   5  -3   59.40    3.32
   1  -5   3   66.03    5.09
  -1   5  -3   58.88    3.21
   1  -5   3   73.74    7.34
   1  -5   3   60.22    4.58
  -1   5  -3   64.52    3.70
  -1   5  -3   55.12    3.26
   1  -5   3   61.59    4.19
   1  -5   4   20.40    2.56
   1  -5   4   29.95    3.16
   1  -5   4   32.07    3.21
  -1   5  -4   31.31    2.35
  -1   5  -4   27.29    1.91
   1  -5   4   23.87    3.27
   1  -5   4   28.58    4.13
   1  -5   4   27.46    5.23
  -1   5  -4   28.97    2.62
  -1   5  -4   28.14    2.42
   1  -5   5  216.72    9.24
   1  -5   5  194.63    7.32
   1  -5   5  211.71   11.39
   1  -5   5  173.67   10.19
  -1   5  -5  201.34    6.87
  -1   5  -5  170.17    7.03
  -1   5  -5  199.11    7.89
   1  -5   5  189.61    8.99
  -1   5  -5  197.62    7.18
  -1   5  -6   17.31    2.17
   1  -5   6   15.09    2.89
  -1   5  -7  217.46    7.87
   1  -5   7  202.67    9.06
   1  -5   8   59.30    4.25
  -1   4  13   46.14    3.77
   1  -4 -13   49.93    2.76
  -1   4  12   69.52    5.20
   1  -4 -12   60.70    3.31
   1  -4 -12   58.31    3.29
   1  -4 -12   63.23    3.85
   1  -4 -11   20.34    2.49
   1  -4 -11   19.15    2.41
  -1   4  11   17.87    3.17
   1  -4 -11   18.68    2.01
   1  -4 -10   11.90    2.19
  -1   4  10    9.90    3.27
   1  -4 -10   11.25    2.11
   1  -4 -10   12.58    2.14
  -1   4  10    9.83    2.46
   1  -4 -10   10.90    1.62
   1  -4 -10   10.80    1.40
   1  -4  -9  154.84    6.38
  -1   4   9  136.26   12.89
   1  -4  -9  164.25    6.34
  -1   4   9  151.32    9.21
   1  -4  -9  127.37    5.17
   1  -4  -9  147.78    6.65
   1  -4  -9  147.82    5.79
  -1   4   9  147.15    5.62
   1  -4  -9  154.77    5.65
   1  -4  -9  155.23    6.09
   1  -4  -8  132.63    5.64
   1  -4  -8  137.54    5.37
  -1   4   8  129.49    7.94
  -1   4   8  119.86   10.62
   1  -4  -8  121.12    4.88
  -1   4   8  137.14    5.23
   1  -4  -8  125.88    5.66
   1  -4  -8  129.94    5.93
  -1   4   8  125.94    5.08
   1  -4  -8  131.00    5.08
   1  -4  -8  135.11    4.95
   1  -4  -8  137.74    5.36
   1  -4  -7   28.12    2.24
  -1   4   7   28.70    5.33
  -1   4   7   28.46    3.60
   1  -4  -7   27.41    1.97
  -1   4   7   25.70    1.94
   1  -4  -7   22.65    2.28
   1  -4  -7   21.95    2.29
   1  -4  -7   26.97    1.80
  -1   4   7   26.07    1.94
   1  -4  -7   22.68    1.60
   1  -4  -7   24.47    1.86
   1  -4  -6  151.78    5.45
  -1   4   6  140.68    5.03
   1  -4  -6  137.85    5.07
   1  -4  -6  149.21    5.15
  -1   4   6  135.09    6.48
  -1   4   6  138.71    8.50
   1  -4  -6  131.93    4.73
   1  -4  -6  134.96    4.57
  -1   4   5   13.81    1.27
   1  -4  -5   14.46    1.30
   1  -4  -5   14.79    1.36
   1  -4  -5   13.12    1.28
  -1   4   5   17.48    3.61
  -1   4   5   12.98    1.91
   1  -4  -5   12.80    1.11
   1  -4  -5   16.53    1.47
   1  -4  -4 1329.51   33.11
   1  -4  -4 1318.25   33.18
  -1   4   4 1320.45   32.94
  -1   4   4 1287.31   32.15
   1  -4  -4 1298.63   33.18
   1  -4  -4 1275.37   33.22
   1  -4  -4 1365.54   33.11
   1  -4  -3   12.90    1.49
   1  -4  -3   14.90    1.21
   1  -4  -3   12.23    1.33
  -1   4   3   14.23    1.21
   1  -4  -3   17.09    1.33
  -1   4   3   14.50    3.54
   1  -4  -3   13.66    1.49
   1  -4  -3   16.15    1.59
   1  -4  -2  929.72   25.12
   1  -4  -2  923.29   23.65
   1  -4  -2  913.85   24.48
   1  -4  -2  933.69   24.05
  -1   4   2  940.69   23.54
   1  -4  -2  900.68   24.93
   1  -4  -2  855.49   24.01
   1  -4  -1  453.92   11.97
   1  -4  -1  490.75   13.58
   1  -4  -1  478.32   14.12
   1  -4  -1  472.85   13.34
   1  -4  -1  461.13   13.35
   1  -4  -1  518.48   14.74
   1  -4  -1  481.55   14.92
   1  -4  -1  466.13   13.43
   1  -4   0   21.78    2.61
   1  -4   0   25.79    2.45
  -1   4   0   30.89    1.31
  -1   4   0   29.73    1.96
   1  -4   0   22.50    1.89
  -1   4   0   24.48    1.51
   1  -4   0   23.76    2.05
   1  -4   0   25.17    2.05
   1  -4   0   24.03    2.53
   1  -4   0   27.27    3.36
  -1   4   0   22.99    1.54
   1  -4   1    4.53    2.23
  -1   4  -1    1.98    0.52
   1  -4   1    3.83    2.06
   1  -4   1    2.81    1.01
  -1   4  -1    1.61    0.84
   1  -4   1    0.35    2.52
   1  -4   1    1.10    1.04
   1  -4   1    0.11    1.40
  -1   4  -1    1.61    0.69
   1  -4   2   70.79    4.60
  -1   4  -2   67.17    2.99
   1  -4   2   83.05    5.89
   1  -4   2   80.93    6.08
  -1   4  -2   71.68    3.36
   1  -4   2   71.87    4.33
   1  -4   2   76.44    3.26
   1  -4   2   77.88    3.98
   1  -4   2   66.16    4.02
  -1   4  -2   71.61    3.40
  -1   4  -2   69.82    3.32
  -1   4  -3    5.74    1.16
   1  -4   3    7.99    2.92
   1  -4   3    5.15    2.81
   1  -4   3    3.87    1.81
   1  -4   3    3.30    1.02
  -1   4  -3    4.61    1.00
   1  -4   3    5.31    1.44
   1  -4   3    3.58    1.97
   1  -4   3    0.96    3.22
   1  -4   3    2.88    1.56
  -1   4  -3    4.85    1.25
  -1   4  -3    5.71    1.17
  -1   4  -4  272.59    8.75
  -1   4  -4  233.20    7.85
   1  -4   4  257.38   11.18
   1  -4   4  251.52   10.54
   1  -4   4  262.93   10.85
  -1   4  -4  257.20    8.48
   1  -4   4  267.12    9.36
   1  -4   4  255.30    9.79
   1  -4   4  259.37   10.35
   1  -4   4  277.47   13.85
  -1   4  -4  261.36    9.01
  -1   4  -4  271.13    9.15
  -1   4  -5  229.52    7.83
   1  -4   5  244.17    9.52
  -1   4  -5  175.38    6.37
  -1   4  -5  209.31    7.43
   1  -4   5  204.92    8.88
   1  -4   5  198.69    8.58
  -1   4  -5  195.22    6.89
   1  -4   5  217.85    9.61
   1  -4   5  249.89   13.46
  -1   4  -5  217.52    8.18
  -1   4  -5  201.30    7.80
  -1   4  -6  168.73    6.49
   1  -4   6  191.63    8.60
   1  -4   6  141.51    9.00
   1  -4   6  183.27   11.71
  -1   4  -6  141.23    5.34
  -1   4  -6  158.44    6.90
  -1   4  -6  150.73    6.51
   1  -4   6  153.83    7.80
   1  -4   6  146.51    8.11
  -1   4  -6  149.16    6.09
  -1   4  -7  302.55   10.38
  -1   4  -7  306.81    9.90
   1  -4   7  334.47   12.81
  -1   4  -8  156.09    5.92
   1  -4   8  162.94    7.78
  -1   4  -8  158.95    6.29
   1  -4   9   -0.51    1.90
  -1   4  -9    1.18    1.01
   1  -3 -13   37.14    2.21
  -1   3  12    4.48    2.02
   1  -3 -12    2.77    0.97
   1  -3 -12    1.97    1.01
   1  -3 -11   90.61    4.76
  -1   3  11  104.72    6.77
   1  -3 -11   94.07    4.63
   1  -3 -10    4.76    1.26
   1  -3 -10    3.83    1.67
   1  -3 -10    5.44    1.55
  -1   3  10    3.66    2.18
  -1   3  10    1.53    6.33
  -1   3  10    3.63    2.22
  -1   3  10    8.90    2.15
   1  -3 -10    3.96    1.27
   1  -3 -10    2.86    1.01
  -1   3   9  274.30   11.75
  -1   3   9  272.15   17.06
   1  -3  -9  332.83   10.66
   1  -3  -9  305.02   10.38
   1  -3  -9  325.59   11.09
  -1   3   9  325.97   12.33
   1  -3  -9  318.96   10.11
   1  -3  -9  321.48   10.46
   1  -3  -9  325.74   10.47
   1  -3  -8    9.15    1.44
  -1   3   8    9.65    4.33
  -1   3   8    9.35    2.29
  -1   3   8   10.53    3.45
   1  -3  -8   10.65    1.43
  -1   3   8    9.01    1.22
   1  -3  -8   10.95    1.14
   1  -3  -8    9.92    1.83
   1  -3  -8   10.61    1.76
  -1   3   8   11.27    1.37
   1  -3  -8    9.90    1.38
   1  -3  -8    9.86    1.26
   1  -3  -7   56.08    3.08
  -1   3   7   55.18    4.77
  -1   3   7   49.39    5.35
   1  -3  -7   59.77    2.98
  -1   3   7   55.45    2.78
   1  -3  -7   47.82    2.51
   1  -3  -7   52.10    3.26
  -1   3   7   51.65    2.72
   1  -3  -7   55.41    2.73
   1  -3  -7   56.68    2.90
   1  -3  -6  579.64   15.05
   1  -3  -6  514.84   14.42
  -1   3   6  531.96   17.74
  -1   3   6  558.07   17.01
   1  -3  -6  556.23   14.72
  -1   3   6  511.94   14.40
   1  -3  -6  510.03   14.27
   1  -3  -6  538.50   14.64
   1  -3  -5   61.15    2.59
   1  -3  -5   62.36    2.73
   1  -3  -5   59.22    2.56
  -1   3   5   61.66    2.67
   1  -3  -5   65.82    2.80
  -1   3   5   64.65    3.86
  -1   3   5   59.88    4.32
   1  -3  -4   57.22    2.53
  -1   3   4   54.42    2.35
   1  -3  -4   57.50    2.48
   1  -3  -4   58.67    2.56
  -1   3   4   54.53    4.04
  -1   3   4   54.48    2.09
  -1   3   3 2029.11   50.19
   1  -3  -3 1946.58   50.64
  -1   3   3 2021.79   53.51
  -1   3   3 2075.13   49.85
   1  -3  -3 2101.48   50.36
   1  -3  -2   61.43    2.70
  -1   3   2   56.10    2.27
  -1   3   2   63.01    4.28
   1  -3  -2   58.98    2.91
   1  -3  -1 1567.70   41.62
   1  -3  -1 1578.87   40.40
  -1   3   1 1665.02   40.94
   1  -3   0   25.22    2.99
   1  -3   0   21.99    1.57
  -1   3   0   22.68    1.52
   1  -3   0   24.09    1.58
   1  -3   0   21.80    1.99
   1  -3   0   18.52    0.73
   1  -3   1  104.04    4.59
   1  -3   1  110.20    4.16
   1  -3   1   99.80    3.95
  -1   3  -1  100.98    3.72
   1  -3   1   92.40    3.99
   1  -3   1   96.76    5.38
  -1   3  -1   91.63    3.48
   1  -3   2   35.89    3.33
  -1   3  -2   34.97    1.78
   1  -3   2   34.96    2.77
  -1   3  -2   33.51    1.97
   1  -3   2   34.34    2.23
   1  -3   2   33.17    2.43
   1  -3   2   32.23    2.43
  -1   3  -2   32.55    2.10
  -1   3  -2   34.33    2.01
  -1   3  -2   34.19    1.98
   1  -3   3  471.63   14.92
  -1   3  -3  476.33   12.99
   1  -3   3  476.93   15.21
   1  -3   3  454.90   13.78
   1  -3   3  478.59   13.35
   1  -3   3  482.36   14.41
  -1   3  -3  473.37   13.09
   1  -3   3  469.39   14.38
  -1   3  -3  467.11   13.34
  -1   3  -3  456.32   13.35
  -1   3  -3  452.44   13.55
  -1   3  -4   40.17    2.53
  -1   3  -4   37.87    2.11
   1  -3   4   40.79    3.61
   1  -3   4   32.31    3.62
  -1   3  -4   41.98    2.49
  -1   3  -4   42.14    2.44
   1  -3   4   40.03    2.93
   1  -3   4   40.36    3.42
   1  -3   4   46.63    3.56
  -1   3  -4   37.45    2.19
   1  -3   4   36.82    4.31
  -1   3  -4   41.41    2.69
  -1   3  -4   40.63    2.83
  -1   3  -5   47.84    2.95
   1  -3   5   42.87    3.96
   1  -3   5   43.93    3.35
  -1   3  -5   45.18    2.77
  -1   3  -5   44.26    2.28
   1  -3   5   48.23    4.46
   1  -3   5   45.46    5.32
  -1   3  -5   42.16    2.44
   1  -3   5   45.36    3.92
  -1   3  -5   44.52    3.05
  -1   3  -6  463.18   13.58
   1  -3   6  480.41   15.76
  -1   3  -6  440.89   13.18
   1  -3   6  422.28   14.77
  -1   3  -6  447.74   12.82
  -1   3  -6  390.38   12.15
   1  -3   6  418.48   15.57
   1  -3   6  467.03   19.07
  -1   3  -6  441.55   13.87
  -1   3  -7   47.23    3.23
   1  -3   7   49.68    4.50
   1  -3   7   40.92    4.50
   1  -3   7   43.97    4.11
  -1   3  -7   39.72    2.85
   1  -3   7   29.61    4.31
   1  -3   7   50.42    7.12
   1  -3   7   40.19    4.22
  -1   3  -7   50.84    3.49
  -1   3  -7   39.49    2.53
  -1   3  -8  113.87    5.48
  -1   3  -8  116.26    5.29
  -1   3  -9   29.84    2.26
   1  -3   9   27.25    3.16
   1  -3  10  114.68    5.89
   1  -2 -13    1.84    0.80
   1  -2 -12   22.17    1.85
  -1   2  12   20.66    2.44
   1  -2 -11   13.00    1.82
  -1   2  11   16.01    3.06
   1  -2 -11   12.75    1.71
   1  -2 -11   13.93    1.67
  -1   2  11   13.65    2.79
   1  -2 -10   -0.16    1.33
  -1   2  10    3.36    2.16
  -1   2  10    0.28    2.95
  -1   2  10    1.91    1.53
  -1   2  10    1.44    2.30
  -1   2  10   -0.95    1.69
   1  -2 -10    0.11    1.00
   1  -2  -9   57.13    3.34
  -1   2   9   62.39    5.15
   1  -2  -9   51.39    3.39
  -1   2   9   50.34    8.34
  -1   2   9   54.08    5.95
  -1   2   9   66.39    4.78
   1  -2  -9   58.31    3.47
   1  -2  -9   67.25    4.11
  -1   2   9   64.97    5.14
   1  -2  -9   62.55    3.70
   1  -2  -9   57.93    3.05
   1  -2  -8   10.42    1.49
   1  -2  -8    9.67    1.75
  -1   2   8   12.01    3.50
   1  -2  -8   12.64    1.57
  -1   2   8    7.44    4.28
  -1   2   8   13.06    2.78
   1  -2  -8   14.33    1.88
   1  -2  -8   14.57    1.99
  -1   2   8   11.38    2.40
   1  -2  -8   13.41    1.61
   1  -2  -8   11.36    1.26
   1  -2  -8   13.02    1.57
   1  -2  -7   29.11    2.11
   1  -2  -7   24.34    1.54
  -1   2   7   31.02    1.96
  -1   2   7   30.40    3.63
  -1   2   7   25.23    3.88
   1  -2  -7   29.35    2.08
  -1   2   7   26.78    1.85
   1  -2  -7   25.66    1.94
   1  -2  -7   30.05    2.07
   1  -2  -7   29.10    1.81
   1  -2  -6  132.74    4.73
   1  -2  -6  114.36    4.10
  -1   2   6  127.91    4.42
  -1   2   6  123.77    6.11
   1  -2  -6  126.17    4.56
  -1   2   6  113.15    6.14
   1  -2  -6  127.64    4.56
  -1   2   6  116.36    4.29
   1  -2  -6  121.04    4.13
   1  -2  -6  125.11    4.55
   1  -2  -5  236.02    7.12
  -1   2   5  259.35    8.81
   1  -2  -5  255.60    7.44
   1  -2  -5  253.06    7.35
   1  -2  -5  244.63    7.33
  -1   2   4   63.96    2.50
   1  -2  -4   65.28    2.60
  -1   2   4   61.58    3.32
  -1   2   4   67.91    3.68
  -1   2   3  305.88    8.59
   1  -2  -3  318.98    8.88
  -1   2   3  314.45    9.49
  -1   2   3  333.97   10.33
   1  -2  -3  334.64    8.48
  -1   2   2 2686.46   65.89
   1  -2  -2 2699.19   66.35
  -1   2   2 2687.90   65.76
  -1   2   2 2686.33   66.36
   1  -2  -2 2839.71   66.14
   1  -2  -1 2234.93   56.82
   1  -2  -1 2619.34   57.80
  -1   2   1 2172.06   55.77
  -1   2   1 2548.57   57.16
   1  -2  -1 2290.22   55.70
   1  -2   0 2478.37   62.70
   1  -2   0 2522.22   61.42
  -1   2   0 2462.29   60.11
   1  -2   0 2463.16   60.85
   1  -2   0 2532.12   60.60
  -1   2   0 2545.29   60.70
  -1   2   0 2464.44   60.70
   1  -2   1   20.54    1.78
  -1   2  -1   19.03    1.03
   1  -2   1   19.07    1.61
  -1   2  -1   18.88    1.26
   1  -2   1   21.02    1.38
  -1   2  -2 1123.97   27.45
   1  -2   2 1150.40   28.71
  -1   2  -2 1109.12   27.66
   1  -2   2 1110.70   27.94
   1  -2   2 1119.06   28.05
  -1   2  -2 1047.55   27.64
  -1   2  -2 1055.16   27.88
   1  -2   3   29.62    2.21
   1  -2   3   38.03    2.68
  -1   2  -3   36.87    1.92
   1  -2   3   39.17    2.41
   1  -2   3   38.98    2.22
  -1   2  -3   37.98    1.94
   1  -2   3   36.18    2.52
  -1   2  -3   33.08    2.09
  -1   2  -3   38.00    2.08
   1  -2   4  334.05   10.84
  -1   2  -4  370.15   10.27
  -1   2  -4  351.21    9.76
   1  -2   4  374.49   11.90
  -1   2  -4  359.45   10.12
   1  -2   4  373.18   10.78
   1  -2   4  330.83   10.60
   1  -2   4  359.15   11.29
   1  -2   4  361.69   11.55
  -1   2  -4  327.46    9.75
  -1   2  -4  338.56   10.39
  -1   2  -4  327.42   10.54
  -1   2  -5   56.07    3.06
   1  -2   5   49.20    3.44
  -1   2  -5   52.69    2.44
  -1   2  -5   56.13    3.02
   1  -2   5   59.64    4.28
   1  -2   5   55.10    3.50
   1  -2   5   53.36    3.83
   1  -2   5   53.59    3.38
  -1   2  -5   60.93    3.00
   1  -2   5   46.16    4.22
  -1   2  -5   50.27    2.50
   1  -2   5   59.31    4.05
  -1   2  -5   54.66    3.14
  -1   2  -5   55.34    3.33
  -1   2  -6    5.68    1.34
   1  -2   6    2.86    1.56
   1  -2   6    2.60    1.31
  -1   2  -6    5.14    1.10
   1  -2   6    5.81    1.75
  -1   2  -6    3.13    0.65
   1  -2   6    1.64    2.37
   1  -2   6    6.27    2.21
  -1   2  -6    3.88    0.75
   1  -2   6    5.07    1.97
  -1   2  -6    3.56    1.16
  -1   2  -6    5.69    1.40
  -1   2  -6    4.31    1.25
  -1   2  -7  107.01    5.14
   1  -2   7  118.82    6.74
  -1   2  -7  110.65    4.79
  -1   2  -7   98.57    4.82
   1  -2   7  106.85    6.65
   1  -2   7  120.43    7.12
   1  -2   7  107.15    8.17
  -1   2  -7  112.95    5.46
  -1   2  -7  110.53    5.50
  -1   2  -8    1.74    1.26
  -1   2  -8    0.97    0.88
   1  -2   8    0.41    2.00
   1  -2   8    0.51    1.95
  -1   2  -8    0.88    1.09
  -1   2  -8    2.08    1.26
   1  -2   8   -0.18    1.47
   1  -2   8    2.18    2.15
  -1   2  -9   31.00    2.56
   1  -2   9   37.58    4.43
  -1   2  -9   29.73    2.65
  -1   2  -9   29.06    2.47
  -1   2 -10   20.27    1.61
   1  -2  10   22.05    2.88
  -1   1  12    0.55    1.49
  -1   1  12    0.81    1.41
   1  -1 -12    0.56    0.83
  -1   1  11  150.67    7.81
   1  -1 -11  151.36    6.01
  -1   1  11  169.33    8.62
   1  -1 -11  155.48    6.27
   1  -1 -11  173.96    6.61
   1  -1 -10    2.58    1.37
   1  -1 -10    2.18    1.37
   1  -1 -10    2.61    1.48
  -1   1  10    1.73    2.28
  -1   1  10    2.14    1.60
   1  -1 -10    3.53    1.22
   1  -1 -10    2.60    1.13
  -1   1  10    2.56    2.95
   1  -1  -9  429.01   13.97
  -1   1   9  406.18   21.09
  -1   1   9  470.74   18.67
  -1   1   9  512.08   16.77
  -1   1   9  487.99   17.44
   1  -1  -9  461.91   13.82
   1  -1  -9  493.09   14.56
   1  -1  -9  491.77   14.64
   1  -1  -8  178.51    6.45
  -1   1   8  154.53   10.85
  -1   1   8  187.44    9.86
  -1   1   8  203.63    8.44
   1  -1  -8  171.61    6.43
  -1   1   8  189.63    8.87
   1  -1  -8  189.32    6.98
   1  -1  -8  175.72    6.47
   1  -1  -8  193.60    7.05
   1  -1  -7  393.42   11.60
  -1   1   7  385.59   14.80
  -1   1   7  404.31   14.48
   1  -1  -7  437.91   12.18
  -1   1   7  414.94   13.07
   1  -1  -7  394.21   11.70
   1  -1  -7  378.85   11.92
  -1   1   7  420.90   13.71
   1  -1  -7  400.52   12.07
   1  -1  -7  407.27   11.96
   1  -1  -7  413.96   12.02
   1  -1  -7  413.03   11.67
  -1   1   6 1208.89   30.92
   1  -1  -6 1289.86   31.14
   1  -1  -6 1287.09   31.43
  -1   1   6 1210.41   33.30
   1  -1  -6 1233.90   31.42
  -1   1   6 1149.55   30.80
   1  -1  -6 1235.00   31.26
   1  -1  -6 1215.85   31.32
   1  -1  -6 1188.21   30.99
   1  -1  -5  286.43    7.78
  -1   1   5  269.82    9.12
   1  -1  -5  283.70    7.96
  -1   1   5  261.85    8.98
   1  -1  -5  266.23    7.94
   1  -1  -5  258.58    7.87
   1  -1  -5  268.55    7.87
   1  -1  -5  253.90    7.65
  -1   1   4  126.83    4.15
   1  -1  -4  143.55    4.18
  -1   1   4  129.65    5.05
  -1   1   4  128.94    5.00
   1  -1  -4  133.51    4.28
  -1   1   3    0.43    0.41
   1  -1  -3    0.26    0.32
  -1   1   3    1.41    0.51
   1  -1  -3    0.59    0.40
  -1   1   2  942.84   23.38
   1  -1  -2  965.61   23.62
   1  -1  -2  951.46   23.16
  -1   1   2  979.45   24.20
  -1   1   2  939.45   23.37
   1  -1  -2  931.81   23.68
   1  -1  -1  241.42    6.35
  -1   1   1  239.14    6.15
   1  -1  -1  232.12    5.88
  -1   1   1  229.06    6.50
   1  -1   0 1255.97   31.15
  -1   1   0 1254.99   30.52
   1  -1   0 1218.33   31.50
   1  -1   0 1280.41   30.85
   1  -1   0 1232.49   30.54
  -1   1   0 1303.83   30.91
   1  -1   1  189.89    5.84
  -1   1  -1  200.85    5.28
   1  -1   1  190.54    5.76
   1  -1   1  200.68    5.52
  -1   1  -1  197.58    5.39
   1  -1   2   64.51    2.63
  -1   1  -2   67.31    2.31
   1  -1   2   64.66    2.75
  -1   1  -2   63.89    2.29
   1  -1   2   60.13    2.34
   1  -1   2   58.93    2.34
  -1   1  -3  186.26    5.34
   1  -1   3  203.12    6.31
  -1   1  -3  194.77    5.55
   1  -1   3  182.26    5.61
  -1   1  -3  191.84    5.43
   1  -1   3  191.34    5.73
  -1   1  -3  161.06    4.75
  -1   1  -3  176.73    5.63
  -1   1  -3  182.40    5.59
  -1   1  -4   73.22    2.56
   1  -1   4   91.15    4.18
  -1   1  -4   89.47    3.41
   1  -1   4   99.30    3.81
  -1   1  -4   90.56    3.30
   1  -1   4   89.94    3.58
   1  -1   4   87.00    3.72
   1  -1   4   87.87    4.07
  -1   1  -4   82.20    3.53
  -1   1  -4   87.62    3.49
  -1   1  -4   85.31    3.50
  -1   1  -5   60.32    2.55
  -1   1  -5   71.37    3.20
   1  -1   5   59.53    3.43
   1  -1   5   66.15    3.51
   1  -1   5   62.05    3.55
   1  -1   5   63.52    3.27
  -1   1  -5   59.56    2.88
   1  -1   5   64.84    3.95
  -1   1  -5   59.93    2.51
  -1   1  -5   61.48    3.13
  -1   1  -5   63.09    3.12
  -1   1  -5   60.36    3.24
  -1   1  -6   13.66    1.63
   1  -1   6   15.42    2.11
   1  -1   6   12.68    2.06
  -1   1  -6   13.37    1.54
   1  -1   6   14.02    1.99
  -1   1  -6   10.93    1.03
   1  -1   6   11.23    2.24
   1  -1   6   10.50    2.15
  -1   1  -6   14.20    1.63
  -1   1  -6   14.76    1.65
  -1   1  -6   11.63    1.65
  -1   1  -7   26.47    2.45
   1  -1   7   30.58    3.22
   1  -1   7   28.05    2.80
   1  -1   7   31.09    3.41
   1  -1   7   22.06    3.01
  -1   1  -7   40.63    2.70
   1  -1   7   29.78    3.63
   1  -1   7   20.55    2.69
  -1   1  -7   34.19    2.48
   1  -1   7   25.95    3.37
  -1   1  -7   25.36    2.38
  -1   1  -7   28.90    2.66
  -1   1  -7   25.08    2.31
  -1   1  -8  141.85    6.27
   1  -1   8  159.62    8.23
   1  -1   8  136.50    7.32
   1  -1   8  148.70    8.46
   1  -1   8  139.49    8.63
   1  -1   8  156.12    8.54
   1  -1   8  147.03    9.25
  -1   1  -8  147.27    6.39
  -1   1  -8  158.35    6.83
  -1   1  -8  156.22    6.13
  -1   1  -9  279.38    9.87
   1  -1   9  329.83   12.97
   1  -1   9  287.41   12.52
  -1   1  -9  306.74   10.49
  -1   1  -9  264.75    9.13
  -1   1 -10  130.92    5.69
  -1   1 -10  115.92    5.07
  -1   1 -11    0.30    0.89
  -1   1 -11    0.54    0.64
  -1   0  11    7.06    2.22
   1   0 -11    9.79    1.54
   1   0 -11    9.46    1.29
   1   0 -10   92.63    4.43
  -1   0  10  112.42    7.02
   1   0 -10  102.29    4.80
  -1   0  10  104.80    7.05
   1   0 -10  104.69    4.96
   1   0 -10  100.81    4.53
   1   0 -10  107.75    5.13
  -1   0   9   49.54    4.87
  -1   0   9   45.02    4.31
  -1   0   9   44.66    4.07
  -1   0   9   39.05    5.21
  -1   0   9   44.54    4.78
   1   0  -9   44.32    2.94
   1   0  -9   42.35    3.17
   1   0  -9   39.56    3.04
  -1   0   8  892.37   27.40
  -1   0   8  899.44   28.83
  -1   0   8  876.50   26.82
   1   0  -8  869.76   24.59
  -1   0   8  972.68   28.39
   1   0  -8  915.19   24.95
   1   0  -8  924.81   25.07
  -1   0   7  102.55    6.03
   1   0  -7  110.07    4.24
   1   0  -7   99.34    4.85
  -1   0   7   91.64    6.89
  -1   0   7  111.66    6.73
   1   0  -7  115.55    4.72
   1   0  -7  103.80    4.61
  -1   0   7  122.71    6.55
   1   0  -7  114.29    4.99
   1   0  -7  113.09    4.84
   1   0  -6    0.93    0.59
   1   0  -6    1.00    0.68
  -1   0   6    3.31    1.77
  -1   0   6    0.36    1.57
   1   0  -6    0.78    0.66
   1   0  -6    1.33    0.78
  -1   0   6   -0.11    1.28
  -1   0   6    0.74    0.97
   1   0  -6    0.48    0.62
   1   0  -6    0.63    0.55
   1   0  -6    0.48    0.67
   1   0  -5    0.55    0.26
   1   0  -5    0.05    0.52
   1   0  -5    0.65    0.50
  -1   0   5   -0.08    1.09
  -1   0   5    0.63    1.14
   1   0  -5    1.33    0.64
  -1   0   5    1.96    1.03
   1   0  -5    0.69    0.56
   1   0  -5    0.96    0.52
  -1   0   5    1.36    0.59
   1   0  -5    0.53    0.53
   1   0  -5    1.46    0.59
   1   0  -4    1.41    0.49
   1   0  -4    2.99    0.33
   1   0  -4    4.37    0.62
   1   0  -4    1.58    0.53
  -1   0   4    2.68    0.94
   1   0  -4    2.53    0.57
   1   0  -4    3.64    0.64
   1   0  -4    3.99    0.60
   1   0  -3 1504.82   35.41
   1   0  -3 1367.17   34.76
  -1   0   3 1462.94   35.32
  -1   0   3 1441.43   36.10
   1   0  -3 1504.52   35.42
   1   0  -3 1504.38   35.44
   1   0  -2 1615.71   38.85
  -1   0   2 1605.19   38.76
  -1   0   2 1629.55   39.40
   1   0  -2 1614.52   38.81
  -1   0   2 1546.50   38.83
   1   0  -2 1558.04   38.73
  -1   0   1   97.17    2.69
   1   0  -1   96.88    3.24
   1   0  -1  103.20    3.03
   1   0  -1   93.15    2.81
  -1   0   1   87.72    3.68
  -1   0   1   94.32    2.76
   1   0  -1   91.01    2.56
   1   0   0  235.82    6.12
   1   0   0  248.68    6.33
  -1   0   0  232.91    5.93
  -1   0  -1   14.52    0.46
   1   0   1   14.85    0.69
  -1   0  -2 2806.00   64.10
  -1   0  -2 2731.54   64.15
   1   0   2 2678.96   64.42
  -1   0  -2 2602.33   63.99
   1   0   2 2595.77   64.04
  -1   0  -2 2541.33   63.89
  -1   0  -3   31.95    1.54
   1   0   3   32.40    1.77
  -1   0  -3   31.81    1.37
  -1   0  -3   31.41    1.42
   1   0   3   27.79    1.40
   1   0   3   28.97    1.43
  -1   0  -4  245.91    7.36
  -1   0  -4  297.01    7.61
   1   0   4  290.27    8.52
  -1   0  -4  290.01    7.98
   1   0   4  284.13    8.20
   1   0   4  273.58    7.86
   1   0   4  260.20    7.85
  -1   0  -4  282.74    7.78
   1   0   4  269.76    8.38
  -1   0  -4  277.39    7.91
  -1   0  -4  279.51    7.99
  -1   0  -4  251.82    7.87
  -1   0  -5    2.10    0.57
  -1   0  -5    4.46    0.65
  -1   0  -5    1.81    0.71
   1   0   5    1.75    0.69
  -1   0  -5    1.46    0.65
   1   0   5    1.20    0.80
   1   0   5    1.99    1.00
  -1   0  -5    1.78    0.64
  -1   0  -5    1.37    0.57
  -1   0  -5    3.04    0.71
  -1   0  -6   76.05    3.17
  -1   0  -6   90.44    3.98
   1   0   6   92.12    4.58
   1   0   6   90.26    4.34
  -1   0  -6   91.50    3.91
  -1   0  -6   90.07    3.36
   1   0   6   87.19    4.81
   1   0   6   95.91    5.08
  -1   0  -6   93.66    3.98
  -1   0  -6   93.27    4.10
  -1   0  -6   91.98    4.15
   1   0   7   48.92    3.73
  -1   0  -7   46.13    3.04
   1   0   7   49.19    3.87
   1   0   7   45.25    3.46
   1   0   7   45.08    3.20
   1   0   7   56.42    4.36
  -1   0  -7   50.47    2.40
  -1   0  -7   48.71    2.70
  -1   0  -7   48.55    3.05
   1   0   7   56.06    4.41
  -1   0  -7   52.03    3.08
  -1   0  -7   42.74    3.06
  -1   0  -7   46.79    3.08
   1   0   8 1840.44   48.09
  -1   0  -8 1645.61   45.61
   1   0   8 1678.76   46.92
   1   0   8 1840.74   48.74
   1   0   8 1563.36   47.21
   1   0   8 1861.82   49.51
  -1   0  -8 1895.58   45.81
  -1   0  -8 1787.92   44.67
   1   0   8 1934.69   49.53
  -1   0  -8 1783.55   46.22
  -1   0  -8 1733.57   45.95
  -1   0  -9  133.20    6.11
   1   0   9  146.29    8.05
   1   0   9  130.32    7.36
   1   0   9  146.45    8.81
   1   0   9  143.52    8.77
  -1   0  -9  136.47    5.85
   1   0   9  127.63    8.44
   1   0   9  147.12    8.51
  -1   0  -9  150.75    6.59
   1   0  10  127.87    7.76
  -1   0 -10  106.55    4.90
  -1   0 -10  123.06    5.67
  -1   0 -11    0.70    1.17
   1   0  11    0.86    2.19
  -1   0 -11    0.16    0.97
   1   0  11    3.09    2.06
  -1  -1  11   13.56    2.70
  -1  -1  11    6.75    1.98
   1   1 -11   11.97    1.43
  -1  -1  10   44.48    4.56
   1   1 -10   35.39    2.56
   1   1 -10   40.88    2.59
  -1  -1  10   49.62    4.58
   1   1 -10   42.67    3.03
   1   1 -10   42.82    2.72
   1   1 -10   51.20    3.26
  -1  -1   9   61.01    5.33
  -1  -1   9   62.18    5.18
  -1  -1   9   52.64    6.10
  -1  -1   9   54.53    4.65
  -1  -1   9   71.95    5.84
   1   1  -9   63.52    3.96
  -1  -1   8  262.63   11.63
   1   1  -8  254.01    9.46
  -1  -1   8  270.91   12.85
   1   1  -8  266.12    9.34
  -1  -1   8  261.37   11.44
  -1  -1   8  298.31   12.68
   1   1  -8  288.24    9.99
   1   1  -8  276.04    9.53
   1   1  -8  273.42    9.44
   1   1  -7    2.31    1.36
  -1  -1   7    1.55    2.29
  -1  -1   7    3.39    2.00
  -1  -1   7    3.97    1.43
   1   1  -7    2.02    0.95
   1   1  -7    1.11    0.93
  -1  -1   7    3.18    1.59
  -1  -1   7    3.60    1.91
   1   1  -7    2.74    1.09
   1   1  -7    1.55    0.90
   1   1  -7    2.57    0.99
   1   1  -6  169.93    5.51
  -1  -1   6  178.18    7.69
   1   1  -6  158.72    6.28
   1   1  -6  182.50    6.34
  -1  -1   6  149.43    7.66
   1   1  -6  182.15    6.36
  -1  -1   6  181.28    8.03
  -1  -1   6  189.14    8.10
   1   1  -6  187.66    6.44
   1   1  -6  179.13    6.62
   1   1  -6  187.00    6.47
   1   1  -5   30.87    1.58
  -1  -1   5   31.63    2.36
   1   1  -5   29.58    1.88
   1   1  -5   19.47    0.91
  -1  -1   5   22.94    2.24
   1   1  -5   42.07    2.17
  -1  -1   5   23.21    2.48
   1   1  -5   24.31    1.82
  -1  -1   5   21.94    1.47
  -1  -1   5   34.58    2.80
   1   1  -5   27.58    1.85
   1   1  -5   24.97    1.72
   1   1  -5   24.32    1.83
   1   1  -4   12.76    1.13
   1   1  -4   10.62    0.59
  -1  -1   4   12.45    1.27
   1   1  -4   12.22    1.06
   1   1  -4   13.18    1.10
  -1  -1   4   13.06    1.55
   1   1  -4   11.15    1.10
  -1  -1   4   13.51    1.57
   1   1  -4   12.15    1.14
   1   1  -4   14.82    1.22
  -1  -1   4   10.73    1.02
  -1  -1   3  207.98    6.11
   1   1  -3  201.59    5.23
   1   1  -3  207.50    5.99
   1   1  -3  212.59    5.94
  -1  -1   3  185.52    6.33
   1   1  -3  211.24    5.96
  -1  -1   3  207.19    6.49
  -1  -1   2 2549.83   61.28
   1   1  -2 2499.63   61.42
   1   1  -2 2619.50   61.19
  -1  -1   2 2473.45   61.34
   1   1  -2 2495.38   61.24
  -1  -1   2 2569.47   61.73
  -1  -1   2 2423.43   61.69
  -1  -1   1 1228.93   29.82
   1   1  -1 1212.42   30.50
   1   1  -1 1231.28   29.81
  -1  -1   1 1248.35   30.33
   1   1  -1 1209.62   29.96
  -1  -1   1 1244.71   30.37
  -1  -1   0   86.85    2.62
   1   1   0   91.08    2.28
  -1  -1   0   82.75    2.28
   1   1   0   87.99    2.36
  -1  -1   0   85.93    2.57
   1   1   0   79.33    2.13
  -1  -1   0   77.16    2.35
  -1  -1  -1 1791.16   42.98
  -1  -1  -1 1766.07   42.88
  -1  -1  -2  328.66    8.27
  -1  -1  -2  330.51    8.25
  -1  -1  -2  316.50    8.24
   1   1   2  308.68    8.14
  -1  -1  -3 1668.39   38.30
  -1  -1  -3 1697.71   38.27
  -1  -1  -3 1642.84   38.34
  -1  -1  -3 1706.34   38.44
   1   1   3 1590.16   38.10
  -1  -1  -4  364.12    9.86
  -1  -1  -4  376.43   10.09
  -1  -1  -4  386.79    9.84
   1   1   4  382.66   10.26
  -1  -1  -4  375.39   10.02
  -1  -1  -5  616.88   16.26
   1   1   5  609.62   16.83
   1   1   5  629.05   16.65
  -1  -1  -5  590.96   16.15
  -1  -1  -5  604.38   16.23
  -1  -1  -6  369.92   10.68
   1   1   6  383.45   11.17
   1   1   6  403.94   11.92
   1   1   6  365.82   11.02
   1   1   6  390.40   12.09
  -1  -1  -6  377.93   10.55
   1   1   6  384.18   12.20
  -1  -1  -6  390.77   11.27
  -1  -1  -6  380.18   11.02
  -1  -1  -6  384.68   11.21
  -1  -1  -7  522.40   15.32
  -1  -1  -7  526.38   16.02
   1   1   7  583.66   17.08
   1   1   7  558.37   16.27
   1   1   7  525.54   16.10
   1   1   7  606.93   17.55
  -1  -1  -7  542.93   15.11
   1   1   7  604.25   17.83
  -1  -1  -7  570.12   15.73
  -1  -1  -7  595.20   16.28
   1   1   7  614.45   18.06
  -1  -1  -7  583.23   16.24
  -1  -1  -7  582.36   15.92
  -1  -1  -7  585.11   16.29
  -1  -1  -8  287.91    9.31
  -1  -1  -8  307.46   10.43
   1   1   8  323.23   11.71
  -1  -1  -8  326.53    9.90
   1   1   8  329.88   12.23
   1   1   8  301.42   10.81
   1   1   8  234.71   10.00
  -1  -1  -8  286.73    8.98
   1   1   8  359.48   12.89
  -1  -1  -8  330.42    9.96
  -1  -1  -8  327.48   10.48
   1   1   8  345.86   12.85
  -1  -1  -8  347.37   10.76
  -1  -1  -8  331.10   10.62
  -1  -1  -8  342.48   10.24
   1   1   9  111.30    6.67
  -1  -1  -9  102.91    5.30
   1   1   9  117.97    7.51
   1   1   9   99.12    7.16
   1   1   9  106.38    6.14
   1   1   9  112.94    7.38
   1   1   9   96.48    6.26
  -1  -1  -9  109.92    4.73
   1   1   9  115.31    7.40
  -1  -1  -9  112.50    5.47
  -1  -1  -9  113.43    5.39
  -1  -1  -9  120.55    5.75
  -1  -1  -9  114.49    5.07
   1   1  10  114.16    7.20
   1   1  10  119.11    8.50
   1   1  10  112.49    7.90
   1   1  10  129.13    8.07
  -1  -1 -10  105.36    4.82
  -1  -1 -10  119.08    5.69
  -1  -1 -11   23.14    2.18
  -1  -1 -11   14.09    1.99
  -1  -1 -11   22.14    2.21
   1   1  11   20.31    3.42
  -1  -1 -12    3.98    1.01
  -1  -1 -12    5.77    1.08
   1   1  12    5.18    1.59
  -1  -2  11   53.63    3.55
  -1  -2  10   35.92    4.03
   1   2 -10   27.80    1.98
  -1  -2  10   35.74    3.68
   1   2 -10   33.44    2.42
  -1  -2   9  251.77   11.24
   1   2  -9  230.55    7.85
  -1  -2   9  243.14   11.18
   1   2  -9  234.68    8.36
   1   2  -9  227.92    8.71
   1   2  -9  246.48    8.71
   1   2  -8   90.81    4.77
  -1  -2   8  100.82    6.75
  -1  -2   8   86.69    6.14
  -1  -2   8   93.28    7.46
  -1  -2   8  103.64    7.09
   1   2  -8   96.96    4.78
   1   2  -8  101.48    4.95
   1   2  -8  102.03    5.24
  -1  -2   7  435.64   15.66
  -1  -2   7  434.62   15.51
   1   2  -7  408.33   13.18
  -1  -2   7  453.73   14.95
  -1  -2   7  404.41   16.32
   1   2  -7  429.69   13.25
  -1  -2   7  462.38   16.49
   1   2  -7  440.66   13.52
   1   2  -7  425.01   13.87
  -1  -2   6   17.05    2.38
   1   2  -6   16.23    1.76
  -1  -2   6   20.47    2.26
   1   2  -6   15.39    1.72
  -1  -2   6   16.89    2.58
  -1  -2   6   15.22    2.78
  -1  -2   6   16.96    2.77
  -1  -2   6   16.82    2.55
   1   2  -6   18.88    1.97
   1   2  -6   17.99    1.87
  -1  -2   5   55.62    3.68
   1   2  -5   47.90    2.00
   1   2  -5   58.37    2.93
  -1  -2   5   56.80    3.34
  -1  -2   5   57.69    3.96
   1   2  -5   59.78    2.92
  -1  -2   5   60.09    4.05
   1   2  -5   58.31    3.04
   1   2  -5   58.34    3.12
   1   2  -4 1184.52   27.54
  -1  -2   4 1001.34   26.73
   1   2  -4 1058.99   26.17
   1   2  -4 1150.36   27.46
  -1  -2   4 1022.78   27.62
  -1  -2   4 1114.72   28.55
  -1  -2   4 1212.05   29.28
  -1  -2   4  904.44   26.85
   1   2  -4 1072.53   27.60
   1   2  -4 1105.91   27.35
   1   2  -4 1119.38   27.68
   1   2  -4 1131.30   27.65
   1   2  -3    1.31    0.54
   1   2  -3    3.88    0.40
  -1  -2   3    9.51    1.11
  -1  -2   3    1.72    0.79
  -1  -2   3    3.66    1.22
  -1  -2   3    1.85    0.89
   1   2  -3    1.25    0.55
   1   2  -3    0.90    0.49
  -1  -2   3    8.54    1.29
   1   2  -3    1.01    0.47
   1   2  -3    0.79    0.54
  -1  -2   2 3421.94   81.19
   1   2  -2 3368.22   81.01
  -1  -2   2 3201.07   80.23
   1   2  -2 3381.00   81.00
  -1  -2   2 3374.15   81.75
  -1  -2   2 3494.76   81.34
  -1  -2   2 3379.47   80.69
   1   2  -1 1342.23   33.17
  -1  -2   1 1329.37   32.96
  -1  -2   1 1359.32   33.01
   1   2  -1 1319.67   33.00
  -1  -2   0 4618.24  108.82
  -1  -2   0 4396.56  108.75
  -1  -2   0 4566.57  108.68
   1   2   0 4513.26  108.96
   1   2   0 4403.12  109.76
  -1  -2  -1  592.54   14.72
  -1  -2  -1  611.28   14.91
  -1  -2  -1  627.87   15.31
  -1  -2  -2 5568.84  121.10
  -1  -2  -2 5705.02  121.48
  -1  -2  -3 2103.73   49.40
   1   2   3 2000.92   49.00
  -1  -2  -3 2032.71   49.15
  -1  -2  -3 2053.80   49.32
   1   2   3 1966.09   48.98
  -1  -2  -4   43.07    1.93
   1   2   4   43.75    1.97
  -1  -2  -4   45.98    1.88
   1   2   4   38.90    1.48
  -1  -2  -4   39.48    1.78
   1   2   5   16.79    1.43
  -1  -2  -5   19.49    1.33
  -1  -2  -5   20.47    1.40
  -1  -2  -5   16.99    1.25
  -1  -2  -5   16.82    1.22
  -1  -2  -5   17.69    1.19
   1   2   5   14.67    0.84
  -1  -2  -6  136.77    4.58
   1   2   6  157.95    5.82
   1   2   6  147.07    4.79
  -1  -2  -6  155.58    5.31
  -1  -2  -6  148.54    5.11
  -1  -2  -6  155.50    5.02
  -1  -2  -6  148.13    5.20
   1   2   7  229.50    7.60
   1   2   7  196.44    7.09
   1   2   7  245.92    8.72
   1   2   7  245.32    8.87
  -1  -2  -7  225.65    7.05
  -1  -2  -7  235.24    7.84
  -1  -2  -7  221.77    7.35
  -1  -2  -7  209.55    7.63
  -1  -2  -7  230.40    7.27
  -1  -2  -7  249.92    7.81
  -1  -2  -8  186.13    6.37
  -1  -2  -8  191.52    7.06
   1   2   8  182.67    7.96
  -1  -2  -8  190.21    6.76
  -1  -2  -8  158.82    6.94
   1   2   8  181.44    7.23
   1   2   8  183.07    8.37
  -1  -2  -8  182.52    6.21
   1   2   8  217.97    9.07
  -1  -2  -8  196.27    6.95
  -1  -2  -8  204.49    7.44
   1   2   8  226.81    9.14
  -1  -2  -8  202.81    7.30
  -1  -2  -8  199.74    6.78
  -1  -2  -9  513.95   15.15
  -1  -2  -9  455.55   14.57
   1   2   9  501.70   17.22
   1   2   9  497.73   16.45
   1   2   9  484.55   17.95
   1   2   9  484.93   17.96
   1   2   9  573.70   18.91
  -1  -2  -9  536.42   15.76
  -1  -2  -9  563.60   15.31
   1   2   9  577.19   18.71
  -1  -2  -9  496.67   14.75
  -1  -2  -9  533.50   15.84
  -1  -2 -10    1.58    1.42
  -1  -2 -10   -0.08    1.26
   1   2  10    0.76    2.16
   1   2  10   -1.08    4.17
   1   2  10    1.56    2.59
   1   2  10    2.28    2.26
   1   2  10    2.31    2.49
  -1  -2 -10    1.11    1.19
  -1  -2 -10    1.37    1.48
  -1  -2 -11  187.23    7.40
   1   2  11  231.66   10.07
   1   2  11  261.77   11.55
  -1  -2 -11  217.55    7.92
  -1  -2 -11  178.20    6.41
  -1  -2 -11  219.69    7.92
  -1  -2 -12    4.11    1.19
  -1  -2 -12    4.23    1.12
  -1  -2 -12    3.19    1.17
  -1  -2 -13    2.40    0.73
  -1  -3  10    2.65    1.97
  -1  -3   9   18.73    2.97
   1   3  -9   16.32    1.79
   1   3  -9   14.91    1.75
  -1  -3   9   14.99    3.09
  -1  -3   8   28.58    3.90
  -1  -3   8   29.03    3.96
   1   3  -8   29.81    2.76
   1   3  -8   27.08    2.53
  -1  -3   7   75.83    5.72
  -1  -3   7   66.93    5.30
   1   3  -7   68.32    3.96
  -1  -3   7   70.21    4.98
   1   3  -7   69.96    3.91
  -1  -3   7   57.29    5.74
  -1  -3   7   78.07    5.96
   1   3  -7   71.70    4.30
   1   3  -7   72.46    4.14
  -1  -3   6  202.77    9.28
  -1  -3   6  210.61    8.70
   1   3  -6  213.76    7.54
   1   3  -6  200.11    7.46
  -1  -3   6  197.36    9.15
  -1  -3   6  203.64    9.74
   1   3  -6  202.46    8.00
   1   3  -6  224.00    8.00
   1   3  -6  198.70    7.43
  -1  -3   5  240.20    9.54
   1   3  -5  241.47    8.05
   1   3  -5  250.88    8.09
  -1  -3   5  238.18    8.94
  -1  -3   5  241.93    9.54
   1   3  -5  247.54    8.12
  -1  -3   5  220.87    7.66
  -1  -3   5  264.21   10.26
   1   3  -5  240.40    8.03
   1   3  -5  257.04    8.46
   1   3  -5  225.80    8.40
  -1  -3   4 1346.03   34.12
   1   3  -4 1152.98   31.20
   1   3  -4 1370.84   32.74
   1   3  -4 1361.40   32.69
  -1  -3   4 1217.03   33.81
  -1  -3   4 1308.68   33.50
  -1  -3   4 1397.88   34.92
  -1  -3   4 1288.19   34.62
   1   3  -4 1312.94   33.07
   1   3  -4 1269.27   32.51
   1   3  -4 1335.48   32.95
   1   3  -3   20.57    1.51
  -1  -3   3   17.59    1.63
  -1  -3   3   18.05    1.79
   1   3  -3   20.61    1.54
  -1  -3   3   23.25    2.25
   1   3  -3   17.20    1.28
   1   3  -3   17.44    1.45
   1   3  -3   15.47    1.42
   1   3  -2 1884.43   46.80
   1   3  -2 1951.45   47.05
  -1  -3   2 1928.89   47.21
  -1  -3   2 1938.77   48.03
   1   3  -2 1808.81   46.85
   1   3  -1 1091.18   27.85
  -1  -3   1 1076.38   28.23
  -1  -3   1 1129.29   27.95
   1   3  -1 1151.61   28.15
  -1  -3   0  238.93    7.00
   1   3   0  239.80    6.95
  -1  -3   0  227.37    6.56
   1   3   0  241.50    6.99
  -1  -3  -1 1247.95   29.99
  -1  -3  -1 1237.91   29.91
  -1  -3  -2  768.38   17.45
  -1  -3  -2  729.61   16.92
  -1  -3  -3  139.85    4.26
  -1  -3  -3  140.03    4.42
  -1  -3  -3  129.88    3.85
  -1  -3  -3  133.95    4.26
  -1  -3  -4  514.60   13.13
   1   3   4  474.51   12.30
  -1  -3  -4  504.45   12.72
  -1  -3  -4  480.54   12.96
  -1  -3  -5 1289.61   31.79
   1   3   5 1383.47   32.32
   1   3   5 1222.29   31.02
  -1  -3  -5 1334.88   32.17
  -1  -3  -5 1263.07   31.75
   1   3   5 1245.54   31.39
  -1  -3  -5 1269.31   31.88
   1   3   6  509.62   13.89
  -1  -3  -6  513.64   13.25
   1   3   6  439.31   12.10
   1   3   6  457.55   12.29
  -1  -3  -6  443.19   12.64
  -1  -3  -6  513.29   13.37
  -1  -3  -6  472.77   12.73
  -1  -3  -6  490.95   13.04
  -1  -3  -6  483.12   13.05
   1   3   7  135.60    5.90
  -1  -3  -7  147.92    5.23
  -1  -3  -7  136.97    4.83
  -1  -3  -7  126.48    4.49
  -1  -3  -7  142.49    5.08
  -1  -3  -7  135.54    5.34
  -1  -3  -7  136.48    5.16
  -1  -3  -7  128.28    4.96
  -1  -3  -7  127.96    4.80
  -1  -3  -7  131.33    4.51
  -1  -3  -7  136.49    5.04
   1   3   8   20.23    2.74
   1   3   8   19.02    1.88
   1   3   8   21.84    2.77
  -1  -3  -8   16.54    1.35
  -1  -3  -8   20.45    1.66
  -1  -3  -8   22.81    2.24
  -1  -3  -8   21.36    1.89
   1   3   8   19.76    2.37
  -1  -3  -8   20.38    2.51
  -1  -3  -8   21.65    1.97
  -1  -3  -8   20.41    1.59
  -1  -3  -8   19.09    1.75
  -1  -3  -9  286.98    9.72
   1   3   9  252.39   10.52
  -1  -3  -9  289.64   10.08
  -1  -3  -9  266.12    9.26
  -1  -3  -9  262.69    8.71
   1   3   9  268.06   11.73
   1   3   9  257.82    9.90
   1   3   9  326.82   12.44
  -1  -3  -9  278.95    9.80
  -1  -3  -9  278.90    9.41
   1   3   9  291.30   11.70
  -1  -3  -9  283.95    9.59
  -1  -3  -9  269.83    9.14
   1   3  10   79.76    5.53
  -1  -3 -10   73.35    4.48
  -1  -3 -10   78.16    4.31
  -1  -3 -10   67.24    3.87
   1   3  10   84.80    7.70
   1   3  10   89.98    6.62
   1   3  10   89.00    6.48
  -1  -3 -10   78.12    4.11
  -1  -3 -10   81.61    4.44
  -1  -3 -10   95.13    4.80
  -1  -3 -10   91.03    4.92
  -1  -3 -10   87.06    4.38
  -1  -3 -11   41.29    3.20
   1   3  11   41.99    4.07
   1   3  11   53.39    5.28
  -1  -3 -11   42.03    3.06
  -1  -3 -11   46.03    3.27
  -1  -3 -11   45.50    3.01
  -1  -3 -11   46.51    3.42
   1   3  12   51.71    4.92
  -1  -3 -12   44.95    2.88
  -1  -3 -12   42.97    2.90
  -1  -3 -13    5.29    0.95
  -1  -3 -13    7.29    1.19
   1   4  -9   76.87    3.58
  -1  -4   9   73.06    4.81
  -1  -4   8  303.96   12.40
   1   4  -8  305.43    9.99
   1   4  -8  276.25    9.48
   1   4  -7   69.21    3.84
  -1  -4   7   80.05    5.95
   1   4  -7   72.77    3.98
  -1  -4   7   73.58    5.27
  -1  -4   7   79.98    6.15
   1   4  -7   69.75    4.09
   1   4  -7   75.92    4.30
   1   4  -6  181.26    6.86
  -1  -4   6  194.62    9.06
  -1  -4   6  160.20    9.01
   1   4  -6  180.92    6.89
  -1  -4   6  177.17    8.31
   1   4  -6  171.04    6.88
  -1  -4   6  157.51    8.43
  -1  -4   6  173.02    6.53
  -1  -4   6  175.59    9.21
   1   4  -6  192.73    7.44
   1   4  -6  171.38    7.38
   1   4  -6  194.64    7.26
   1   4  -5   36.72    2.56
  -1  -4   5   41.11    3.69
  -1  -4   5   28.63    3.52
  -1  -4   5   32.76    3.09
   1   4  -5   39.05    2.66
   1   4  -5   35.72    2.56
  -1  -4   5   34.69    3.55
  -1  -4   5   35.11    2.46
  -1  -4   5   33.42    3.71
   1   4  -5   35.81    2.92
   1   4  -5   34.64    2.71
   1   4  -4    2.70    0.96
   1   4  -4    3.69    0.96
  -1  -4   4    3.18    1.43
   1   4  -4    2.33    0.91
  -1  -4   4    2.82    1.29
  -1  -4   4    1.98    1.62
  -1  -4   4    2.51    1.63
  -1  -4   4    2.54    1.62
   1   4  -4    2.80    1.05
   1   4  -4    2.96    0.94
   1   4  -3   14.22    1.37
  -1  -4   3   15.21    2.15
  -1  -4   3   16.95    1.80
  -1  -4   3   16.85    1.96
   1   4  -3   13.07    1.46
  -1  -4   3   16.21    2.25
   1   4  -3   14.71    1.47
  -1  -4   2  181.19    6.85
   1   4  -2  176.46    5.77
  -1  -4   2  189.67    6.36
  -1  -4   2  190.05    6.45
   1   4  -2  176.55    6.10
  -1  -4   2  175.68    7.02
   1   4  -2  176.69    5.94
  -1  -4   1  103.95    4.61
   1   4  -1   97.99    3.62
  -1  -4   1  110.60    4.10
  -1  -4   1  108.97    3.87
   1   4  -1  103.10    4.08
  -1  -4   0  607.60   17.25
   1   4   0  623.20   16.34
  -1  -4   0  627.49   16.60
  -1  -4   0  641.57   16.11
   1   4   0  648.64   17.01
  -1  -4  -1 1460.96   37.13
   1   4   1 1542.58   37.98
  -1  -4  -1 1526.90   38.99
  -1  -4  -2  545.61   13.60
  -1  -4  -2  549.02   14.75
  -1  -4  -3  463.75   11.85
  -1  -4  -3  478.16   11.40
  -1  -4  -4  336.23    9.63
  -1  -4  -4  349.68    9.71
   1   4   4  333.70    9.51
  -1  -4  -4  344.93    9.30
  -1  -4  -4  372.30    9.94
  -1  -4  -4  371.04   10.07
  -1  -4  -5  116.63    4.17
  -1  -4  -5  122.56    4.38
   1   4   5  117.48    3.36
   1   4   5  122.96    4.48
  -1  -4  -5  122.10    4.03
  -1  -4  -5  128.65    4.55
  -1  -4  -6  543.68   14.12
   1   4   6  539.32   14.53
  -1  -4  -6  533.44   13.52
  -1  -4  -6  511.17   13.70
   1   4   6  520.05   13.22
  -1  -4  -6  515.71   13.13
  -1  -4  -6  516.16   13.47
   1   4   7   34.67    2.95
  -1  -4  -7   35.11    2.21
  -1  -4  -7   31.88    1.99
   1   4   7   30.88    1.78
  -1  -4  -7   36.81    2.31
  -1  -4  -7   33.08    2.46
  -1  -4  -7   33.00    2.41
  -1  -4  -7   38.24    2.49
  -1  -4  -7   34.19    2.13
  -1  -4  -7   34.90    1.92
   1   4   8   53.39    4.22
  -1  -4  -8   56.89    3.14
  -1  -4  -8   46.31    2.59
  -1  -4  -8   56.32    3.45
  -1  -4  -8   57.72    3.61
  -1  -4  -8   57.75    3.40
  -1  -4  -8   51.55    3.50
  -1  -4  -8   49.53    3.51
  -1  -4  -8   53.59    3.10
  -1  -4  -8   52.56    3.23
  -1  -4  -8   53.14    2.98
  -1  -4  -8   58.04    3.10
  -1  -4  -8   53.05    2.73
   1   4   9  176.69    9.01
   1   4   9  176.37    9.35
   1   4   9  197.83    9.25
  -1  -4  -9  157.72    5.81
  -1  -4  -9  178.48    7.24
  -1  -4  -9  177.00    7.05
  -1  -4  -9  188.66    7.57
  -1  -4  -9  179.28    7.33
  -1  -4  -9  176.43    6.58
  -1  -4  -9  169.42    6.29
  -1  -4  -9  189.12    6.92
  -1  -4 -10  791.27   23.44
  -1  -4 -10  793.94   23.18
   1   4  10  779.69   26.99
   1   4  10  925.52   26.74
  -1  -4 -10  841.16   23.37
  -1  -4 -10  789.65   22.40
  -1  -4 -10  888.46   24.18
  -1  -4 -11    3.35    1.45
  -1  -4 -11    1.46    1.59
   1   4  11    2.90    2.36
  -1  -4 -11    2.81    1.18
  -1  -4 -11    2.28    1.58
  -1  -4 -11    2.27    1.48
  -1  -4 -12   30.31    2.42
   1   4  12   50.74    4.93
  -1  -4 -12   39.00    2.68
  -1  -4 -12   39.25    2.53
  -1  -4 -12   42.95    2.99
  -1  -4 -13    5.50    1.10
  -1  -4 -13    3.97    1.22
  -1  -5   9  100.64    4.50
   1   5  -8   18.10    1.74
  -1  -5   8   16.53    2.55
   1   5  -7   72.86    3.50
  -1  -5   7   72.70    5.59
   1   5  -7   63.62    3.38
   1   5  -7   76.88    4.08
   1   5  -6   19.90    2.02
  -1  -5   6   24.93    3.43
  -1  -5   6   19.66    1.87
  -1  -5   6   18.75    2.82
   1   5  -6   17.00    1.91
  -1  -5   6   14.08    3.16
   1   5  -6   20.84    2.11
   1   5  -6   19.68    2.25
   1   5  -5   62.64    3.43
  -1  -5   5   64.70    4.87
  -1  -5   5   57.75    4.46
  -1  -5   5   51.30    4.86
   1   5  -5   59.06    3.48
  -1  -5   5   59.99    3.52
  -1  -5   5   59.39    5.16
  -1  -5   5   56.91    4.81
   1   5  -5   57.09    2.96
   1   5  -5   64.37    3.90
   1   5  -5   62.53    3.58
  -1  -5   4  284.97   10.62
   1   5  -4  282.76    8.91
  -1  -5   4  283.45   10.49
   1   5  -4  286.36    9.20
  -1  -5   4  251.78   10.60
  -1  -5   4  253.53   10.93
  -1  -5   4  249.69    9.07
  -1  -5   4  284.78   11.60
   1   5  -4  274.55    9.41
   1   5  -4  266.11    8.91
   1   5  -3   10.05    1.30
   1   5  -3   12.38    1.53
  -1  -5   3    8.47    1.94
  -1  -5   3   11.15    1.84
   1   5  -3   11.03    1.45
   1   5  -3   13.19    1.45
   1   5  -3   11.24    1.59
  -1  -5   3    7.76    2.12
  -1  -5   3    9.61    2.27
   1   5  -2   70.18    3.57
  -1  -5   2   75.69    3.95
  -1  -5   2   80.17    4.09
   1   5  -2   70.01    3.09
   1   5  -2   74.32    3.47
   1   5  -2   67.54    3.46
  -1  -5   2   73.81    4.73
  -1  -5   2   70.18    4.45
  -1  -5   2   73.07    4.54
  -1  -5   1  451.45   12.89
  -1  -5   1  446.50   12.38
   1   5  -1  427.50   12.67
  -1  -5   1  420.94   13.52
  -1  -5   1  412.43   13.50
  -1  -5   1  431.95   13.70
   1   5  -1  421.12   12.18
   1   5   0  597.49   15.44
   1   5   0  617.28   16.67
  -1  -5   0  565.17   15.29
  -1  -5   0  636.50   16.43
  -1  -5   0  598.75   17.18
  -1  -5   0  564.82   16.66
  -1  -5   0  606.05   17.17
   1   5   0  577.91   15.58
   1   5   1  249.80    6.81
  -1  -5  -1  236.92    7.21
  -1  -5  -1  254.99    7.46
   1   5   1  242.45    7.87
  -1  -5  -1  250.96    8.16
  -1  -5  -1  238.60    9.13
   1   5   2 1882.02   46.32
   1   5   2 1802.23   48.58
  -1  -5  -2 1851.12   45.86
  -1  -5  -3  196.58    6.16
  -1  -5  -3  199.45    5.53
  -1  -5  -3  188.42    6.16
  -1  -5  -3  209.24    6.18
  -1  -5  -3  204.29    6.94
  -1  -5  -4  276.83    8.40
  -1  -5  -4  271.28    8.00
  -1  -5  -4  252.32    7.25
  -1  -5  -4  258.30    7.83
  -1  -5  -4  266.01    7.87
   1   5   5    4.41    1.11
  -1  -5  -5    3.99    0.98
  -1  -5  -5    3.97    0.96
  -1  -5  -5    3.65    0.59
  -1  -5  -5    3.00    0.72
   1   5   5    2.79    0.74
  -1  -5  -5    3.95    0.79
   1   5   6  699.68   20.48
  -1  -5  -6  745.15   19.81
   1   5   6  774.11   19.69
  -1  -5  -6  790.02   20.41
  -1  -5  -6  715.39   19.35
  -1  -5  -7  448.76   12.51
   1   5   7  433.58   14.07
  -1  -5  -7  417.38   12.49
   1   5   7  421.84   12.29
  -1  -5  -7  447.01   13.13
  -1  -5  -7  423.64   13.34
  -1  -5  -7  464.21   12.79
  -1  -5  -7  441.70   12.85
  -1  -5  -7  439.37   13.54
  -1  -5  -7  464.92   13.37
  -1  -5  -7  427.59   12.36
   1   5   8    3.85    2.07
  -1  -5  -8    4.38    0.97
  -1  -5  -8    4.20    0.90
   1   5   8    4.75    0.89
  -1  -5  -8    5.82    1.53
  -1  -5  -8    3.36    1.47
  -1  -5  -8    5.63    1.40
  -1  -5  -8    4.35    1.26
  -1  -5  -8    2.62    1.48
  -1  -5  -8    3.11    1.84
  -1  -5  -8    4.60    0.94
  -1  -5  -9   58.43    3.12
  -1  -5  -9   68.71    4.24
  -1  -5  -9   65.16    3.99
   1   5   9   61.89    5.32
   1   5   9   60.52    6.05
  -1  -5  -9   68.94    4.32
  -1  -5  -9   60.95    3.79
  -1  -5  -9   57.63    3.95
  -1  -5 -10    8.60    1.97
  -1  -5 -10   10.06    2.14
   1   5  10    8.54    2.93
   1   5  10   12.63    4.26
  -1  -5 -10   10.35    1.24
  -1  -5 -10    9.06    1.96
  -1  -5 -10   10.55    2.01
   1   5  10   12.05    2.80
  -1  -5 -10   11.84    1.66
  -1  -5 -10    9.78    1.57
  -1  -5 -11  191.04    7.97
  -1  -5 -11  197.51    7.89
   1   5  11  216.46   10.39
  -1  -5 -11  225.84    7.96
  -1  -5 -11  217.44    7.99
  -1  -5 -11  236.54    8.78
  -1  -5 -11  222.81    8.22
   1   5  12   17.29    3.21
  -1  -5 -12   10.87    1.70
  -1  -5 -12   16.11    2.08
  -1  -5 -13   46.09    2.83
  -1  -6   7  364.07   12.55
  -1  -6   7  340.26   12.39
   1   6  -7  336.68   10.51
   1   6  -6    3.14    1.06
  -1  -6   6    1.17    2.18
  -1  -6   6    2.34    2.24
   1   6  -6    4.43    1.42
  -1  -6   5  426.45   14.69
   1   6  -5  401.83   11.78
  -1  -6   5  387.39   14.40
   1   6  -5  387.08   12.18
  -1  -6   5  422.81   12.50
   1   6  -5  371.18   11.33
  -1  -6   5  388.04   15.07
   1   6  -5  428.72   12.91
   1   6  -4    5.59    1.27
   1   6  -4    7.06    1.33
  -1  -6   4    5.75    1.74
   1   6  -4    4.73    1.18
  -1  -6   4    5.06    1.31
  -1  -6   4    7.70    2.44
   1   6  -4    5.30    1.43
  -1  -6   3   86.93    5.04
   1   6  -3   85.82    3.85
   1   6  -3   76.97    3.78
  -1  -6   3   85.02    5.12
   1   6  -3   78.36    4.11
  -1  -6   3   78.73    5.67
  -1  -6   3   75.80    5.59
   1   6  -3   82.90    4.29
   1   6  -2   14.58    1.44
   1   6  -2   14.95    1.78
  -1  -6   2   17.70    2.27
  -1  -6   2   11.14    2.04
  -1  -6   2   14.00    2.65
  -1  -6   2   18.23    2.82
  -1  -6   2   14.47    2.00
   1   6  -2   18.58    1.59
   1   6  -1   53.32    2.61
  -1  -6   1   59.10    3.66
   1   6  -1   53.78    3.29
  -1  -6   1   57.64    4.16
  -1  -6   1   49.98    3.54
  -1  -6   1   51.00    4.12
   1   6  -1   58.71    3.01
  -1  -6   0  590.23   19.55
  -1  -6   0  563.52   15.72
   1   6   0  571.89   15.18
   1   6   0  614.60   16.79
  -1  -6   0  575.53   16.68
  -1  -6   0  562.36   17.52
  -1  -6   0  560.61   16.66
   1   6   0  567.70   15.59
  -1  -6  -1   91.92    5.78
   1   6   1   94.51    3.27
  -1  -6  -1   91.54    3.39
  -1  -6  -1   93.98    3.92
  -1  -6  -1   88.72    4.17
   1   6   1   98.53    4.63
  -1  -6  -1   88.82    4.74
  -1  -6  -1   92.64    4.27
   1   6   1  100.20    3.54
   1   6   2 2963.01   72.67
  -1  -6  -2 3003.30   73.35
   1   6   2 2930.63   73.72
  -1  -6  -2 2963.83   72.85
  -1  -6  -2 3065.48   74.19
  -1  -6  -3  133.31    5.77
  -1  -6  -3  137.48    4.73
  -1  -6  -3  121.48    3.90
   1   6   3  126.47    7.01
  -1  -6  -3  132.63    4.80
   1   6   3  120.07    3.78
  -1  -6  -4  369.05   10.62
  -1  -6  -4  364.43   11.25
  -1  -6  -4  352.85    9.64
  -1  -6  -4  356.95   10.45
  -1  -6  -4  354.94   10.51
  -1  -6  -5   45.53    2.08
   1   6   5   51.80    4.20
  -1  -6  -5   43.91    2.83
  -1  -6  -5   49.59    2.79
  -1  -6  -5   45.06    2.08
  -1  -6  -5   46.37    2.57
  -1  -6  -5   47.61    2.59
   1   6   5   47.15    2.60
  -1  -6  -6   76.16    3.14
   1   6   6   95.51    5.92
  -1  -6  -6   82.37    3.66
  -1  -6  -6   77.47    3.63
  -1  -6  -6   73.41    4.05
  -1  -6  -6   93.29    4.07
  -1  -6  -6   77.43    3.74
  -1  -6  -6   88.05    4.11
  -1  -6  -6   76.30    3.15
  -1  -6  -7   22.34    1.63
   1   6   7   22.07    3.64
   1   6   7   17.46    2.19
   1   6   7   19.15    1.72
  -1  -6  -7   18.46    1.73
  -1  -6  -7   20.80    2.11
  -1  -6  -7   20.08    2.42
  -1  -6  -7   21.94    1.75
  -1  -6  -7   19.64    2.27
  -1  -6  -7   22.39    1.93
  -1  -6  -7   23.06    2.60
  -1  -6  -7   21.28    2.07
  -1  -6  -7   23.47    2.17
  -1  -6  -7   23.46    2.45
  -1  -6  -7   19.31    1.51
  -1  -6  -7   19.57    1.54
   1   6   8   37.34    3.62
   1   6   8   58.81    5.94
  -1  -6  -8   50.23    2.80
  -1  -6  -8   49.27    2.89
   1   6   8   51.60    2.83
  -1  -6  -8   49.55    3.64
  -1  -6  -8   50.63    3.35
  -1  -6  -8   52.10    3.30
  -1  -6  -8   50.02    2.74
  -1  -6  -8   47.34    2.72
  -1  -6  -8   49.98    3.70
  -1  -6  -8   47.54    3.35
  -1  -6  -8   45.30    3.44
  -1  -6  -8   48.80    2.66
   1   6   9   25.80    5.28
   1   6   9   22.31    3.22
  -1  -6  -9   25.40    2.70
  -1  -6  -9   21.90    2.63
  -1  -6  -9   24.26    2.78
  -1  -6  -9   28.16    2.93
  -1  -6  -9   28.26    2.63
  -1  -6  -9   26.02    2.50
  -1  -6  -9   22.18    1.96
   1   6  10   90.33    9.54
  -1  -6 -10   74.07    3.75
  -1  -6 -10   87.11    4.82
  -1  -6 -10   86.73    5.00
  -1  -6 -10   89.50    4.87
  -1  -6 -10   88.94    5.12
  -1  -6 -10   74.95    4.54
  -1  -6 -10   84.96    4.01
  -1  -6 -10   84.07    4.16
   1   6  11  148.31   14.36
  -1  -6 -11  134.36    5.21
   1   6  11  189.95   10.29
  -1  -6 -11  170.00    7.09
  -1  -6 -11  143.88    6.23
  -1  -6 -11  140.67    6.58
  -1  -6 -11  156.01    6.17
  -1  -6 -11  168.47    6.81
  -1  -6 -11  165.88    7.20
  -1  -6 -11  157.99    6.94
   1   6  12  133.27    7.53
  -1  -6 -12  141.56    5.88
  -1  -6 -12  134.75    5.90
  -1  -6 -12  138.55    5.64
  -1  -6 -12  138.74    6.04
   1   6  13    5.16    2.04
  -1  -6 -13    3.98    1.32
  -1  -6 -14    2.89    0.71
  -1  -7   6  140.13    6.88
  -1  -7   6  160.52    6.99
  -1  -7   5   35.57    3.83
   1   7  -5   32.94    2.02
  -1  -7   5   35.52    3.60
  -1  -7   5   38.09    2.55
   1   7  -4  136.67    5.57
  -1  -7   4  137.69    5.86
  -1  -7   4  137.00    7.60
   1   7  -4  129.65    5.10
  -1  -7   4  126.70    6.77
   1   7  -4  122.55    4.89
   1   7  -3   14.87    1.59
   1   7  -3   14.43    1.74
  -1  -7   3   15.66    2.46
  -1  -7   3   12.06    2.84
  -1  -7   3   14.78    4.17
   1   7  -3   16.77    1.64
  -1  -7   3   19.60    2.60
  -1  -7   2   22.34    2.58
  -1  -7   2   32.65    5.27
   1   7  -2   24.27    1.91
   1   7  -2   29.06    2.47
  -1  -7   2   24.53    2.91
   1   7  -2   24.67    1.91
  -1  -7   2   25.90    3.51
   1   7  -2   26.70    2.35
  -1  -7   1   37.01    3.76
  -1  -7   1   43.10    3.20
  -1  -7   1   44.48    5.47
   1   7  -1   46.61    2.54
  -1  -7   1   44.30    3.60
   1   7  -1   43.14    3.07
   1   7  -1   42.76    2.38
  -1  -7   1   39.99    2.59
  -1  -7   1   40.30    3.00
  -1  -7   1   42.83    4.11
   1   7  -1   48.73    2.91
  -1  -7   0  106.70    5.74
  -1  -7   0  112.21    7.54
   1   7   0  112.39    4.29
  -1  -7   0  113.74    5.51
   1   7   0  112.37    5.26
  -1  -7   0  111.91    4.47
   1   7   0  108.39    3.99
  -1  -7   0  108.60    4.68
  -1  -7   0  104.48    4.42
  -1  -7   0  112.87    6.22
  -1  -7   0  109.83    5.19
   1   7   0  112.21    4.54
  -1  -7  -1  956.60   27.90
   1   7   1  978.99   25.54
   1   7   1  875.41   22.93
  -1  -7  -1  943.79   24.26
  -1  -7  -1  888.77   24.28
  -1  -7  -1  886.65   24.15
  -1  -7  -1  937.37   24.84
  -1  -7  -1  884.34   26.01
   1   7   1  879.28   23.46
  -1  -7  -1  950.94   25.51
  -1  -7  -2  359.71   13.04
   1   7   2  362.09   11.77
  -1  -7  -2  374.66   10.86
  -1  -7  -2  363.72   10.18
   1   7   2  326.32    9.19
  -1  -7  -2  360.07   10.86
  -1  -7  -2  356.38   11.04
  -1  -7  -2  354.19   11.41
  -1  -7  -3 1781.85   44.98
  -1  -7  -3 1889.52   45.56
  -1  -7  -3 1747.10   45.55
  -1  -7  -3 1856.99   45.83
   1   7   3 1724.89   45.83
  -1  -7  -3 1735.99   43.87
  -1  -7  -3 1854.93   47.49
  -1  -7  -3 1840.28   45.10
   1   7   4    1.63    3.05
  -1  -7  -4    2.46    0.54
  -1  -7  -4    1.00    0.77
  -1  -7  -4    1.31    0.85
  -1  -7  -4    1.59    0.89
  -1  -7  -4    4.50    1.11
  -1  -7  -4    3.15    0.99
  -1  -7  -4    5.49    1.75
  -1  -7  -4    3.82    1.04
  -1  -7  -5  585.04   15.10
   1   7   5  512.69   20.81
   1   7   5  544.74   16.14
  -1  -7  -5  603.60   16.31
  -1  -7  -5  593.99   16.30
  -1  -7  -5  599.03   16.48
  -1  -7  -5  585.19   16.34
  -1  -7  -5  582.45   16.89
  -1  -7  -5  546.27   15.03
  -1  -7  -6    3.41    0.66
   1   7   6    2.48    0.92
  -1  -7  -6    3.51    0.95
  -1  -7  -6    2.87    0.94
  -1  -7  -6    3.00    1.03
  -1  -7  -6    2.22    0.92
  -1  -7  -6    1.64    1.68
  -1  -7  -6    2.21    0.92
  -1  -7  -6    7.41    1.34
  -1  -7  -6    3.70    1.87
  -1  -7  -6    2.11    1.23
  -1  -7  -6    2.43    1.46
  -1  -7  -6    2.13    1.12
  -1  -7  -6    3.48    0.63
  -1  -7  -7  226.40    7.07
   1   7   7  231.22    7.80
  -1  -7  -7  223.15    7.81
  -1  -7  -7  193.89    7.19
  -1  -7  -7  224.50    8.19
  -1  -7  -7  218.54    8.74
  -1  -7  -7  216.91    8.43
  -1  -7  -7  235.69    8.45
  -1  -7  -7  218.46    8.49
  -1  -7  -7  221.38    7.92
  -1  -7  -7  221.77    7.03
   1   7   8  151.52   11.44
  -1  -7  -8  134.62    5.08
  -1  -7  -8  128.72    5.42
   1   7   8  138.38    5.47
  -1  -7  -8  127.55    5.90
  -1  -7  -8  117.23    4.75
  -1  -7  -8  128.26    5.15
  -1  -7  -8  122.89    6.25
  -1  -7  -8  132.29    6.08
  -1  -7  -8  135.24    5.80
  -1  -7  -8  132.10    6.39
  -1  -7  -8  135.37    6.20
  -1  -7  -8  128.03    4.93
  -1  -7  -8  122.96    4.74
  -1  -7  -9    1.85    1.93
  -1  -7  -9    0.92    1.59
  -1  -7  -9    1.87    1.17
  -1  -7  -9    1.83    0.76
  -1  -7  -9    0.99    0.83
   1   7   9    0.64    0.82
  -1  -7  -9    1.93    1.69
  -1  -7  -9    2.88    1.58
  -1  -7  -9    1.70    0.77
  -1  -7  -9    0.65    1.72
   1   7   9    1.75    0.96
  -1  -7  -9    3.40    0.86
  -1  -7  -9    0.83    0.66
   1   7  10  603.10   28.50
  -1  -7 -10  503.59   15.44
  -1  -7 -10  528.83   16.78
  -1  -7 -10  531.50   16.98
  -1  -7 -10  539.38   16.58
  -1  -7 -10  513.83   16.06
  -1  -7 -10  573.92   17.07
  -1  -7 -10  559.59   17.19
  -1  -7 -10  537.82   15.36
  -1  -7 -11  161.30    6.22
  -1  -7 -11  172.42    6.82
  -1  -7 -11  199.15    7.95
  -1  -7 -11  202.37    8.09
  -1  -7 -11  196.02    7.62
   1   7  12  411.62   14.45
  -1  -7 -12  442.58   12.79
  -1  -7 -12  421.70   12.41
  -1  -7 -12  428.46   12.84
   1   7  13    0.99    1.59
  -1  -7 -13    0.69    1.03
  -1  -7 -13    0.42    1.12
  -1  -8   5   27.63    2.66
  -1  -8   5   16.57    1.26
  -1  -8   4   51.79    3.02
  -1  -8   4   53.91    4.07
   1   8  -4   45.45    2.88
  -1  -8   4   44.59    4.01
  -1  -8   3    7.66    1.47
   1   8  -3   10.36    1.38
  -1  -8   3   10.41    2.48
   1   8  -3    8.03    1.40
  -1  -8   3    6.45    2.21
   1   8  -2    3.98    0.90
  -1  -8   2    2.89    1.76
  -1  -8   2    1.34    2.62
  -1  -8   2    1.31    1.04
   1   8  -2    1.43    0.96
  -1  -8   2    1.26    1.77
   1   8  -2    2.47    1.05
   1   8  -1    0.48    0.69
  -1  -8   1    3.53    1.71
  -1  -8   1    3.16    2.91
  -1  -8   1    0.22    0.65
   1   8  -1    0.10    0.98
  -1  -8   1   -0.88    1.78
   1   8  -1    0.43    0.76
  -1  -8   1    0.31    1.54
  -1  -8   0   25.04    4.21
  -1  -8   0   19.64    2.61
   1   8   0   25.45    2.53
  -1  -8   0   20.65    2.01
  -1  -8   0   20.68    1.80
  -1  -8   0   23.04    3.14
  -1  -8   0   21.07    2.09
  -1  -8   0   21.57    2.91
   1   8   0   25.32    1.99
  -1  -8  -1   31.75    4.20
  -1  -8  -1   29.78    2.94
   1   8   1   38.13    3.11
  -1  -8  -1   38.10    2.48
  -1  -8  -1   37.64    2.66
  -1  -8  -1   32.87    2.45
  -1  -8  -1   36.90    2.78
  -1  -8  -1   36.70    3.35
  -1  -8  -2    1.07    2.26
  -1  -8  -2    0.81    1.29
   1   8   2    2.40    1.49
  -1  -8  -2    5.31    0.95
  -1  -8  -2    3.11    1.05
  -1  -8  -2    3.73    1.13
  -1  -8  -2    3.50    1.19
  -1  -8  -2    2.68    1.65
   1   8   3  197.31    8.19
  -1  -8  -3  196.60    6.72
  -1  -8  -3  211.44    7.56
  -1  -8  -3  202.33    7.49
  -1  -8  -3  190.00    7.41
  -1  -8  -3  201.27    7.34
  -1  -8  -3  182.95    8.66
  -1  -8  -3  185.32    6.99
  -1  -8  -4    5.04    1.20
  -1  -8  -4    3.80    1.23
  -1  -8  -4    2.77    1.10
  -1  -8  -4    4.20    1.18
  -1  -8  -4    2.97    1.21
  -1  -8  -4    6.11    1.97
  -1  -8  -4    3.63    1.54
   1   8   4    5.50    1.79
  -1  -8  -5   69.67    3.67
  -1  -8  -5   71.76    3.74
   1   8   5   67.00    3.71
  -1  -8  -5   68.76    3.84
  -1  -8  -5   72.72    3.95
  -1  -8  -5   69.83    3.78
  -1  -8  -5   59.36    3.94
  -1  -8  -5   71.92    3.42
  -1  -8  -5   70.58    4.34
   1   8   5   69.28    6.12
  -1  -8  -6   92.39    4.32
   1   8   6   82.33    4.18
  -1  -8  -6   84.11    4.24
  -1  -8  -6   88.98    4.37
  -1  -8  -6   78.47    4.10
  -1  -8  -6   89.86    3.84
  -1  -8  -6   78.02    4.42
  -1  -8  -6   80.62    4.88
   1   8   6   86.14    9.07
  -1  -8  -6   82.72    3.24
   1   8   7  188.03   14.47
  -1  -8  -7  197.06    6.33
  -1  -8  -7  202.91    7.50
  -1  -8  -7  185.70    7.02
  -1  -8  -7  193.16    7.31
  -1  -8  -7  209.96    8.64
  -1  -8  -7  194.17    7.96
  -1  -8  -7  202.78    7.92
  -1  -8  -7  221.53    7.02
  -1  -8  -7  180.69    7.93
  -1  -8  -7  183.98    6.25
   1   8   8   20.90    2.06
  -1  -8  -8   19.35    2.07
  -1  -8  -8   17.27    2.50
  -1  -8  -8   17.28    1.72
  -1  -8  -8   18.86    2.80
  -1  -8  -8   19.27    2.31
  -1  -8  -8   17.93    2.66
  -1  -8  -8   19.88    2.72
  -1  -8  -8   19.17    1.56
  -1  -8  -9  265.65    9.69
  -1  -8  -9  279.24   10.56
  -1  -8  -9  305.90   10.61
  -1  -8  -9  278.89    8.81
   1   8   9  320.45   21.56
  -1  -8  -9  273.04    9.44
   1   8   9  261.55    9.13
  -1  -8  -9  289.60   10.64
  -1  -8  -9  277.79   10.06
  -1  -8  -9  240.87    8.25
  -1  -8  -9  280.80    8.98
   1   8   9  275.11    9.13
  -1  -8  -9  275.31    8.66
  -1  -8 -10 1038.27   28.58
  -1  -8 -10 1101.51   29.59
  -1  -8 -10 1099.16   30.08
   1   8  10 1125.96   45.65
  -1  -8 -10 1021.80   28.69
  -1  -8 -10 1085.28   29.98
  -1  -8 -10 1074.35   30.11
  -1  -8 -11  122.90    5.23
  -1  -8 -11  147.79    6.64
  -1  -8 -11  126.99    5.41
  -1  -8 -11  148.16    6.37
  -1  -8 -11  150.00    6.67
  -1  -8 -12  254.16    8.91
  -1  -8 -12  244.75    8.85
  -1  -8 -13   41.65    2.55
  -1  -8 -13   40.74    2.60
  -1  -9   4    0.52    1.22
  -1  -9   4    0.27    0.53
  -1  -9   3   91.57    5.06
  -1  -9   2    0.68    0.85
   1   9  -2   -0.07    0.75
  -1  -9   2    0.69    1.61
   1   9  -2    0.32    0.71
   1   9  -1  240.66    8.79
  -1  -9   1  255.30   10.25
  -1  -9   1  268.46    9.40
   1   9   0  274.60    9.84
  -1  -9   0  286.80    9.28
  -1  -9   0  255.48   12.43
  -1  -9   0  286.27   10.98
  -1  -9  -1   15.80    3.23
   1   9   1   19.68    2.28
  -1  -9  -1   14.55    1.47
  -1  -9  -1   14.88    1.67
  -1  -9  -1   16.96    1.96
  -1  -9  -1   18.58    1.83
  -1  -9  -1   15.20    2.53
  -1  -9  -2   19.41    3.23
   1   9   2   19.21    2.42
  -1  -9  -2   22.38    1.99
  -1  -9  -2   17.38    1.92
  -1  -9  -2   21.84    2.10
  -1  -9  -2   18.92    2.67
  -1  -9  -3  171.87    6.13
  -1  -9  -3  174.52    6.64
  -1  -9  -3  165.77    6.80
   1   9   3  170.71    7.72
  -1  -9  -3  152.71    8.03
  -1  -9  -4  449.88   12.97
   1   9   4  440.42   13.51
  -1  -9  -4  393.03   13.38
  -1  -9  -4  447.27   13.68
  -1  -9  -4  427.69   13.59
   1   9   4  412.18   14.85
  -1  -9  -4  412.94   14.67
  -1  -9  -5  113.33    5.07
   1   9   5   98.41    4.94
  -1  -9  -5  112.25    5.32
  -1  -9  -5  108.40    5.25
  -1  -9  -5   98.89    5.29
  -1  -9  -5  104.91    5.73
  -1  -9  -6    0.88    0.94
   1   9   6    1.67    1.03
  -1  -9  -6    1.79    1.15
  -1  -9  -6    5.48    1.34
   1   9   6    1.42    2.40
  -1  -9  -6    0.42    0.88
  -1  -9  -6    0.48    1.19
  -1  -9  -6   -0.41    0.96
  -1  -9  -6    1.92    1.68
  -1  -9  -7  110.70    5.23
  -1  -9  -7  114.14    5.30
  -1  -9  -7  109.89    5.14
   1   9   7  112.43    9.20
  -1  -9  -7  107.19    5.45
  -1  -9  -7  117.42    5.89
   1   9   8    1.00    0.99
  -1  -9  -8    0.94    1.00
  -1  -9  -8    0.17    0.85
  -1  -9  -8    1.14    0.96
   1   9   8    3.99    5.16
  -1  -9  -8    1.19    1.80
  -1  -9  -8    1.30    1.54
   1   9   9   58.99    3.57
  -1  -9  -9   59.94    3.63
  -1  -9  -9   55.79    3.01
   1   9   9   57.14    9.82
  -1  -9  -9   63.14    4.36
  -1  -9  -9   58.96    3.86
  -1  -9 -10   11.62    1.60
  -1  -9 -10   13.02    1.41
  -1  -9 -10   11.97    2.30
  -1  -9 -10   11.85    1.97
   1   9  10   11.45    1.49
  -1  -9 -11   90.11    4.85
  -1  -9 -11   80.08    3.75
  -1  -9 -11   89.40    4.92
  -1  -9 -12   41.59    2.93
  -1  -9 -12   35.88    2.16
   1   9  13  392.84   13.28
  -1  -9 -13  442.19   12.17
  -1 -10   3   -0.12    0.52
  -1 -10   2   75.48    3.54
  -1 -10   2   69.08    4.00
   1  10  -2   70.21    3.13
  -1 -10   1   66.88    3.68
  -1 -10   1   65.15    4.19
   1  10  -1   68.72    3.34
  -1 -10   0  125.76    5.43
  -1 -10   0  105.63    4.32
  -1 -10   0  115.23    5.94
   1  10   0  115.85    4.84
  -1 -10  -1   20.14    2.75
  -1 -10  -1   19.93    1.70
  -1 -10  -1   22.74    2.03
  -1 -10  -2    7.97    1.35
   1  10   2    9.94    1.74
  -1 -10  -2    8.29    2.27
  -1 -10  -3    1.67    0.83
   1  10   3    1.57    1.00
  -1 -10  -3    1.96    1.05
   1  10   3    1.21    1.29
  -1 -10  -3    1.68    1.64
  -1 -10  -4   25.51    2.01
  -1 -10  -4   23.75    2.15
   1  10   4   22.70    2.29
  -1 -10  -4   22.34    2.35
  -1 -10  -4   19.72    2.20
   1  10   4   22.30    2.76
  -1 -10  -4   16.70    2.58
  -1 -10  -5  160.83    6.34
  -1 -10  -5  178.91    6.76
   1  10   5  167.41    6.80
  -1 -10  -5  167.00    6.97
  -1 -10  -5  150.13    6.65
  -1 -10  -5  161.50    6.91
   1  10   5  138.87    7.55
  -1 -10  -5  153.75    7.36
  -1 -10  -6   39.04    2.90
   1  10   6   39.88    2.99
  -1 -10  -6   44.14    3.24
  -1 -10  -6   42.27    3.33
  -1 -10  -6   48.65    3.31
   1  10   6   34.54    3.74
  -1 -10  -6   39.51    3.35
  -1 -10  -7    3.74    1.18
   1  10   7    4.80    1.21
  -1 -10  -7    4.83    1.36
  -1 -10  -7    3.40    1.15
  -1 -10  -7    3.91    1.66
  -1 -10  -8    2.19    1.09
   1  10   8    1.80    0.90
  -1 -10  -8    1.07    0.96
   1  10   8    1.08    2.28
  -1 -10  -8    2.19    1.08
  -1 -10  -9  122.72    5.42
  -1 -10  -9  116.35    5.04
  -1 -10  -9  106.74    4.66
  -1 -10  -9  118.17    5.82
  -1 -10 -10    1.24    0.87
  -1 -10 -10    1.16    0.74
  -1 -10 -10    0.22    1.43
   1  10  10    1.33    0.87
  -1 -10 -11    0.43    0.69
  -1 -10 -11    3.26    1.46
  -1 -10 -12   66.33    3.05
  -1 -10 -12   81.14    3.79
  -1 -10 -13   13.24    1.37
  -1 -11   1    1.44    0.74
  -1 -11   1    2.18    0.69
   1  11   0    1.70    0.71
  -1 -11   0    1.63    0.81
   1  11   1    6.12    1.09
  -1 -11  -1    7.77    1.29
  -1 -11  -1    6.28    0.95
   1  11   2  132.29    5.22
  -1 -11  -2  138.05    5.30
  -1 -11  -2  120.79    4.73
  -1 -11  -2  135.33    5.62
  -1 -11  -3   18.27    1.97
  -1 -11  -3   21.90    2.10
  -1 -11  -3   18.42    1.86
   1  11   4   11.04    1.41
  -1 -11  -4   11.43    1.66
   1  11   5   71.57    3.38
  -1 -11  -5   79.21    4.24
  -1 -11  -5   72.89    4.04
  -1 -11  -6    8.37    1.36
  -1 -11  -6    9.76    1.66
  -1 -11  -6   10.77    1.66
  -1 -11  -6    7.90    1.63
  -1 -11  -7   16.35    2.00
  -1 -11  -7   13.45    1.84
  -1 -11  -7   12.87    1.97
  -1 -11  -8    4.45    1.13
  -1 -11  -8    4.05    1.11
  -1 -11  -8    4.64    1.23
  -1 -11  -8    3.15    1.36
  -1 -11  -9    4.34    1.09
  -1 -11  -9    4.34    1.06
  -1 -11  -9    3.58    0.91
  -1 -11 -10   94.53    4.24
   1  11  10   91.41    4.02
  -1 -11 -11   26.33    1.89
  -1 -11 -11   28.69    2.21
  -1 -11 -12    3.25    0.99
  -1 -12   0    0.72    0.40
  -1 -12   0    1.04    0.45
  -1 -12  -1   51.51    2.70
  -1 -12  -1   57.98    2.68
   1  12   2    5.07    0.89
  -1 -12  -2    3.42    0.98
  -1 -12  -2    4.17    0.67
  -1 -12  -2    4.96    0.93
  -1 -12  -3  286.32    8.43
  -1 -12  -3  312.86    9.27
  -1 -12  -3  293.44    9.40
   1  12   4   57.05    2.80
  -1 -12  -4   60.66    3.05
  -1 -12  -4   65.46    3.28
   1  12   5   58.38    2.75
  -1 -12  -5   65.56    3.39
  -1 -12  -6    6.91    1.28
  -1 -12  -6    6.42    1.21
  -1 -12  -7    0.63    0.83
  -1 -12  -7    0.62    0.88
  -1 -12  -8   44.38    2.60
  -1 -12  -8   49.51    2.80
  -1 -12  -9    9.71    1.23
  -1 -12  -9   11.14    1.29
  -1 -12  -9    8.70    1.25
  -1 -12 -10    8.59    1.08
  -1 -12 -10    8.88    1.04
  -1 -12 -10    8.31    1.17
  -1 -12 -11   58.40    2.54
  -1 -13  -5    8.70    0.94
  -1 -13  -5    9.18    1.06
  -1 -13  -6  248.39    7.59
  -1 -13  -6  261.84    7.78
  -1 -13  -7   -0.40    0.61
  -1 -13  -7    0.35    0.62
  -1 -13  -8  114.80    4.05
  -1 -13  -8  112.52    4.12
  -1 -13  -9   85.40    3.18
  -1 -13 -10   84.60    2.80
   2 -12  -9   76.69    2.64
   2 -12  -8    3.43    0.67
   2 -12  -8    3.51    0.65
   2 -12  -7    0.26    0.54
   2 -12  -7    0.87    0.57
   2 -12  -6    7.92    1.01
   2 -12  -6    8.98    1.00
   2 -12  -5    5.57    0.82
   2 -12  -5    4.54    0.77
  -2  11   9   62.22    2.94
   2 -11  -9   62.76    3.03
   2 -11  -9   62.56    2.84
   2 -11  -8    0.76    0.75
   2 -11  -8   -0.30    0.66
  -2  11   8   -0.18    0.67
   2 -11  -7   19.56    1.81
   2 -11  -7   19.82    1.82
  -2  11   7   21.56    1.79
  -2  11   7   16.56    1.52
   2 -11  -6    2.89    0.90
   2 -11  -6    4.85    1.15
   2 -11  -6    2.48    1.00
  -2  11   6    4.33    1.01
  -2  11   6    3.00    0.88
   2 -11  -5    1.71    0.81
   2 -11  -5    1.53    0.91
   2 -11  -5    1.51    0.88
  -2  11   5    0.68    0.65
  -2  11   5    1.78    0.80
   2 -11  -4    9.73    1.31
   2 -11  -4    8.44    1.25
  -2  11   4    7.06    0.96
  -2  11   4    7.72    0.92
  -2  11   4    5.88    0.98
   2 -11  -3   54.91    2.69
  -2  11   3   47.69    2.13
  -2  11   3   56.07    2.59
   2 -11  -2   36.27    1.88
   2 -11  -1    6.83    0.96
   2 -10 -11    2.07    0.80
   2 -10 -11    1.39    0.58
   2 -10 -10    3.66    1.00
   2 -10 -10    3.69    0.87
   2 -10  -9   39.80    2.63
   2 -10  -9   34.32    2.22
  -2  10   8   13.27    1.62
   2 -10  -8   13.13    1.65
   2 -10  -8   13.22    1.64
   2 -10  -8   12.73    1.59
  -2  10   7    5.20    1.19
   2 -10  -7    1.99    0.97
   2 -10  -7    3.53    1.06
   2 -10  -7    4.44    1.13
   2 -10  -7    4.83    1.27
   2 -10  -6    8.90    1.51
   2 -10  -6    6.26    1.17
   2 -10  -6    6.59    1.43
   2 -10  -6    6.02    1.42
   2 -10  -5   46.70    3.11
   2 -10  -5   37.87    2.99
   2 -10  -5   39.62    3.08
  -2  10   5   35.46    2.17
  -2  10   5   40.77    2.87
   2 -10  -4    2.18    1.07
   2 -10  -4    0.90    0.96
   2 -10  -4    1.33    1.10
  -2  10   4    2.74    1.06
  -2  10   4    1.28    0.75
   2 -10  -3   11.26    1.60
  -2  10   3   10.19    1.43
  -2  10   3    9.95    1.38
   2 -10  -2    4.80    1.13
   2 -10  -2    5.92    1.22
  -2  10   2    8.31    1.21
  -2  10   2    7.75    1.24
   2 -10  -2    6.77    1.37
   2 -10  -1   24.05    1.82
   2 -10  -1   22.05    1.59
  -2  10   1   26.65    1.79
  -2  10   1   29.17    2.09
  -2  10   0   29.55    1.65
  -2  10   0   33.07    2.08
   2 -10   1   42.83    2.35
   2  -9 -11    4.06    0.87
  -2   9  11    4.46    0.91
   2  -9 -10   70.89    3.69
  -2   9  10   78.18    3.75
   2  -9 -10   75.62    4.02
   2  -9  -9  100.39    4.68
   2  -9  -9   88.91    4.19
  -2   9   9  104.07    4.62
   2  -9  -9   93.53    4.69
   2  -9  -8  392.37   12.89
   2  -9  -8  455.32   13.22
   2  -9  -8  441.17   13.28
   2  -9  -8  403.04   12.92
  -2   9   8  418.33   12.90
   2  -9  -8  414.90   12.25
   2  -9  -7  162.89    6.55
  -2   9   7  155.01    6.33
   2  -9  -7  171.37    6.62
   2  -9  -7  165.35    6.65
   2  -9  -7  147.50    5.67
  -2   9   7  118.00    7.06
   2  -9  -7  131.98    5.81
  -2   9   6  156.04    6.25
   2  -9  -6  165.47    6.60
   2  -9  -6  148.79    6.18
   2  -9  -6  146.55    6.51
  -2   9   6  132.34    6.89
  -2   9   5    2.72    1.40
   2  -9  -5    1.84    1.10
  -2   9   5    1.99    1.04
   2  -9  -5    1.70    1.28
  -2   9   5    2.73    0.81
   2  -9  -5    3.04    1.40
   2  -9  -5    1.96    1.13
  -2   9   4   13.14    2.04
   2  -9  -4   17.49    2.19
   2  -9  -4   15.48    1.69
  -2   9   4   16.78    1.95
   2  -9  -4   17.66    2.27
   2  -9  -4   19.75    2.42
  -2   9   4   15.50    1.66
   2  -9  -4   11.66    2.02
  -2   9   3   47.12    3.54
   2  -9  -3   63.52    4.05
  -2   9   3   57.25    3.43
   2  -9  -3   54.67    3.77
   2  -9  -3   69.80    4.50
  -2   9   3   61.60    3.70
   2  -9  -3   44.34    3.85
  -2   9   2  236.89    8.13
   2  -9  -2  186.25    9.33
  -2   9   2  190.73    8.03
  -2   9   2  236.17    8.03
   2  -9  -2  240.32    9.33
   2  -9  -2  259.54    9.84
  -2   9   1  344.99   10.29
   2  -9  -1  316.09   10.64
  -2   9   1  321.19   10.27
   2  -9  -1  344.18   12.00
   2  -9  -1  288.24   10.08
   2  -9  -1  295.51   10.28
  -2   9   0   -0.21    0.88
   2  -9   0    0.11    1.20
  -2   9   0    0.96    0.91
   2  -9   0   -0.40    1.53
   2  -9   0    0.33    0.69
   2  -9   0   -0.17    0.64
  -2   9  -1   18.77    1.59
  -2   9  -1   18.67    1.73
   2  -9   1   15.73    2.35
  -2   9  -2    6.84    0.91
  -2   9  -2    8.63    1.10
   2  -9   2    7.91    1.71
   2  -9   2    7.58    1.20
   2  -8 -13    0.70    0.77
   2  -8 -12   84.34    3.94
  -2   8  12   78.33    4.26
   2  -8 -11   10.31    1.30
   2  -8 -11   10.82    1.89
  -2   8  11   10.42    1.30
   2  -8 -10   11.43    1.50
  -2   8   9  486.22   14.79
   2  -8  -9  491.55   14.68
   2  -8  -9  457.93   13.87
  -2   8   9  494.27   19.11
   2  -8  -9  484.61   14.21
   2  -8  -9  486.11   14.09
   2  -8  -8   57.01    3.86
   2  -8  -8   57.60    3.83
  -2   8   8   53.75    5.55
   2  -8  -8   51.27    3.11
  -2   8   8   54.54    3.46
   2  -8  -8   53.60    3.50
   2  -8  -8   49.41    3.14
  -2   8   8   56.12    3.45
   2  -8  -8   59.23    3.24
   2  -8  -7  338.40   10.92
   2  -8  -7  339.30   11.00
  -2   8   7  319.84   10.64
   2  -8  -7  310.58   10.83
   2  -8  -7  335.30   10.43
   2  -8  -7  292.18   10.68
   2  -8  -7  303.61   10.84
   2  -8  -6    6.46    1.39
   2  -8  -6    4.32    1.36
  -2   8   6    4.50    1.21
   2  -8  -6    4.45    1.39
  -2   8   6    2.71    2.00
   2  -8  -6    4.56    1.07
   2  -8  -6    5.07    1.15
   2  -8  -6    2.59    1.38
   2  -8  -6    4.66    1.24
   2  -8  -5   44.73    3.06
  -2   8   5   39.06    3.57
  -2   8   5   47.85    3.17
   2  -8  -5   41.31    3.07
   2  -8  -5   47.15    3.57
   2  -8  -5   47.72    3.59
  -2   8   5   43.47    2.48
   2  -8  -5   45.60    3.22
   2  -8  -4   40.66    3.03
  -2   8   4   33.26    2.97
  -2   8   4   47.21    3.08
   2  -8  -4   43.61    2.98
   2  -8  -4   45.94    3.46
   2  -8  -4   43.45    3.47
   2  -8  -4   50.10    3.82
  -2   8   4   41.12    2.60
   2  -8  -4   38.68    3.33
   2  -8  -3   23.03    2.50
  -2   8   3   25.31    2.25
   2  -8  -3   22.95    2.03
   2  -8  -3   30.20    2.95
   2  -8  -3   25.38    2.74
   2  -8  -3   32.38    3.20
   2  -8  -3   26.24    3.24
   2  -8  -2  414.17   16.30
  -2   8   2  456.13   14.76
   2  -8  -2  450.80   13.34
   2  -8  -2  500.34   15.54
  -2   8   2  461.32   13.88
   2  -8  -2  496.53   16.24
  -2   8   2  483.61   14.13
   2  -8  -2  497.48   15.93
  -2   8   1  120.03    5.64
  -2   8   1  113.73    4.99
   2  -8  -1  119.07    5.75
   2  -8  -1  137.51    7.15
  -2   8   1  133.56    5.48
   2  -8  -1  132.93    6.84
  -2   8   0    1.87    0.95
   2  -8   0    2.36    1.29
  -2   8   0    2.00    1.11
   2  -8   0    1.67    1.82
   2  -8   0    1.56    0.98
   2  -8   0    1.79    1.02
   2  -8   1    6.31    2.03
  -2   8  -1    9.01    1.51
  -2   8  -1    4.83    1.22
   2  -8   1    9.84    2.34
   2  -8   1    5.44    1.12
  -2   8  -2   58.98    3.08
  -2   8  -2   56.50    3.16
   2  -8   2   57.12    4.14
  -2   8  -3    0.75    0.72
  -2   8  -3    0.61    0.71
  -2   8  -3    0.71    0.73
   2  -8   3    0.89    1.39
   2  -8   3    0.82    0.71
  -2   8  -4    0.07    0.52
   2  -7 -13   23.49    1.77
   2  -7 -12   36.70    2.74
  -2   7  12   28.74    2.85
   2  -7 -12   29.17    2.46
   2  -7 -11  187.98    7.51
   2  -7 -11  188.14    7.30
   2  -7 -11  179.88    6.34
   2  -7 -10   28.57    3.00
   2  -7 -10   25.77    2.56
  -2   7  10   26.34    5.11
   2  -7 -10   27.20    3.07
  -2   7  10   31.77    2.47
   2  -7 -10   27.52    2.11
   2  -7 -10   23.04    2.05
  -2   7   9  124.51    9.55
  -2   7   9  115.56    5.33
   2  -7  -9  107.72    5.04
   2  -7  -9  106.77    6.05
   2  -7  -9   98.18    4.33
   2  -7  -9  111.54    5.80
   2  -7  -9  105.75    5.46
   2  -7  -9  116.51    4.97
   2  -7  -8   27.77    2.66
  -2   7   8   30.17    5.41
   2  -7  -8   22.89    2.30
   2  -7  -8   26.66    2.24
   2  -7  -8   28.82    3.33
  -2   7   8   25.12    2.36
   2  -7  -8   25.03    2.19
  -2   7   7  581.31   16.66
   2  -7  -7  559.76   16.81
   2  -7  -7  558.86   16.58
   2  -7  -7  588.51   18.48
  -2   7   7  575.49   21.13
   2  -7  -7  532.28   16.91
   2  -7  -6  157.49    6.48
   2  -7  -6  156.20    6.46
  -2   7   6  153.60    6.20
   2  -7  -6  143.06    6.41
   2  -7  -6  156.21    6.20
  -2   7   6  145.13    8.41
   2  -7  -6  149.23    6.19
   2  -7  -6  141.92    6.36
   2  -7  -6  160.88    5.91
   2  -7  -5   20.88    2.18
   2  -7  -5   21.41    2.26
  -2   7   5   19.43    1.99
   2  -7  -5   19.04    2.11
   2  -7  -5   21.66    2.41
  -2   7   5   19.48    1.51
   2  -7  -5   19.38    2.06
   2  -7  -5   18.44    1.84
  -2   7   4  264.38    8.62
   2  -7  -4  271.71    8.94
   2  -7  -4  261.74    9.40
  -2   7   4  239.63    7.87
   2  -7  -4  246.19    9.09
  -2   7   4  216.94    9.32
  -2   7   4  251.59    7.90
   2  -7  -4  268.95    9.79
   2  -7  -4  231.78    9.00
   2  -7  -4  231.21    7.93
   2  -7  -3    4.45    2.00
  -2   7   3    6.60    1.23
   2  -7  -3    5.81    1.19
   2  -7  -3    5.91    1.69
  -2   7   3    4.24    1.45
   2  -7  -3    5.67    1.44
   2  -7  -3    6.87    1.88
   2  -7  -3    5.63    1.86
   2  -7  -2   49.02    2.84
   2  -7  -2   53.49    3.93
  -2   7   2   41.38    2.78
  -2   7   2   52.09    3.00
   2  -7  -2   55.31    4.43
   2  -7  -2   54.52    4.07
   2  -7  -1   75.09    6.24
   2  -7  -1   83.82    5.14
  -2   7   1   80.49    3.80
   2  -7  -1   77.94    5.75
  -2   7   1   78.96    3.94
   2  -7  -1   89.34    5.36
  -2   7   1   69.52    3.67
   2  -7   0  242.02   12.84
  -2   7   0  270.72    8.52
   2  -7   0  237.85    9.23
  -2   7   0  278.41    9.16
   2  -7   0  301.38   12.36
  -2   7   0  252.52    8.99
   2  -7   0  294.04   10.88
   2  -7   1  183.37   11.31
  -2   7  -1  201.37    7.39
   2  -7   1  217.76    8.52
   2  -7   1  179.40    7.08
   2  -7   1  168.49    6.93
  -2   7  -1  225.79    7.69
   2  -7   1  223.71    9.19
  -2   7  -1  192.54    7.50
   2  -7   2  127.58    7.55
  -2   7  -2  122.66    5.31
   2  -7   2  121.86    6.61
  -2   7  -2  114.29    5.46
   2  -7   2  129.68    6.19
  -2   7  -2  112.69    5.01
   2  -7   3  107.88    5.75
  -2   7  -3  104.28    4.63
  -2   7  -3   93.91    4.85
   2  -7   3  104.20    5.89
   2  -7   4   73.59    4.58
  -2   7  -4   63.70    3.63
   2  -7   4   66.26    3.50
  -2   7  -5    1.94    0.76
  -2   7  -5    1.62    0.86
   2  -6 -13   47.99    2.58
   2  -6 -13   47.84    2.61
   2  -6 -12    3.14    1.57
  -2   6  12    3.28    1.68
   2  -6 -12    2.75    1.36
   2  -6 -11   26.88    2.79
   2  -6 -11   17.07    1.51
   2  -6 -11   28.04    2.96
  -2   6  11   24.49    2.96
   2  -6 -11   24.34    2.02
   2  -6 -10   60.67    4.17
   2  -6 -10   52.24    3.64
  -2   6  10   60.94    7.44
   2  -6 -10   51.02    3.18
   2  -6 -10   49.38    2.97
   2  -6 -10   56.65    4.21
  -2   6  10   54.79    3.30
   2  -6 -10   53.83    3.21
   2  -6  -9   20.28    2.57
   2  -6  -9   16.58    2.06
   2  -6  -9   19.15    1.88
  -2   6   9   20.73    6.08
  -2   6   9   16.50    1.99
   2  -6  -9   17.55    2.63
   2  -6  -9   18.24    1.60
  -2   6   9   22.14    2.21
   2  -6  -9   17.68    1.84
   2  -6  -8  389.96   12.77
   2  -6  -8  405.67   12.60
  -2   6   8  444.28   19.73
   2  -6  -8  387.42   11.83
   2  -6  -8  356.63   11.85
   2  -6  -8  381.19   11.56
   2  -6  -8  345.89   11.21
   2  -6  -8  383.53   13.24
   2  -6  -8  365.85   11.03
   2  -6  -8  382.90   11.79
  -2   6   7    1.90    4.70
   2  -6  -7    5.67    1.18
   2  -6  -7    3.43    1.18
  -2   6   7    2.25    1.04
   2  -6  -7    3.94    1.12
   2  -6  -7    6.87    2.11
   2  -6  -7    4.96    1.19
  -2   6   7    3.99    1.24
   2  -6  -7    4.58    0.87
   2  -6  -7    3.80    1.27
   2  -6  -6  624.62   17.66
  -2   6   6  668.50   22.65
  -2   6   6  614.95   17.47
   2  -6  -6  611.61   17.66
   2  -6  -6  638.63   17.85
   2  -6  -6  642.77   19.24
   2  -6  -6  592.53   16.79
   2  -6  -6  635.34   17.82
   2  -6  -6  577.67   17.80
   2  -6  -5   12.60    1.71
  -2   6   5   13.38    1.58
   2  -6  -5   10.79    1.53
  -2   6   5   14.75    3.43
   2  -6  -5   10.75    1.62
   2  -6  -5   12.17    1.35
   2  -6  -5   10.40    1.68
   2  -6  -5   11.24    1.52
   2  -6  -4  141.08    5.57
  -2   6   4  140.49    5.35
   2  -6  -4  137.00    5.92
  -2   6   4  133.78    4.85
   2  -6  -4  138.66    6.11
  -2   6   4  128.66    4.61
   2  -6  -4  127.08    5.57
   2  -6  -4  128.93    5.01
   2  -6  -3  208.62    6.81
   2  -6  -3  214.94    8.30
  -2   6   3  238.92    7.52
  -2   6   3  211.45    8.27
   2  -6  -3  181.50    7.67
  -2   6   3  222.62    7.00
   2  -6  -3  224.75    8.83
   2  -6  -3  244.59    8.60
   2  -6  -2  429.09   13.89
   2  -6  -2  424.17   12.44
  -2   6   2  445.51   12.38
  -2   6   2  392.66   12.72
  -2   6   2  423.27   13.25
  -2   6   2  413.61   12.13
   2  -6  -2  423.49   14.60
   2  -6  -2  414.06   13.56
   2  -6  -1  365.48   14.53
   2  -6  -1  370.07   10.73
   2  -6  -1  379.75   12.92
   2  -6  -1  391.08   11.72
  -2   6   1  335.71   10.73
   2  -6  -1  386.77   12.67
   2  -6  -1  379.46   14.20
  -2   6   1  369.74   10.98
   2  -6  -1  372.56   12.39
  -2   6   1  337.24   10.84
  -2   6   0    1.73    1.11
  -2   6   0    2.46    0.84
   2  -6   0    2.63    1.08
   2  -6   0    4.53    3.05
  -2   6   0    2.92    1.01
   2  -6   0    4.48    2.84
   2  -6   0    5.89    1.98
  -2   6   0    2.18    1.09
  -2   6  -1  750.77   20.45
   2  -6   1  751.65   22.61
  -2   6  -1  709.53   19.28
   2  -6   1  740.66   23.27
  -2   6  -1  729.99   20.24
   2  -6   1  714.82   21.70
   2  -6   1  761.41   25.42
   2  -6   1  734.17   24.75
  -2   6  -1  686.90   19.93
  -2   6  -1  735.29   20.68
   2  -6   1  757.90   22.15
  -2   6  -2  103.52    4.73
   2  -6   2   94.23    5.64
   2  -6   2   83.06    5.35
   2  -6   2   94.09    7.29
  -2   6  -2   95.96    4.55
  -2   6  -2   89.74    4.81
  -2   6  -2   90.98    4.59
   2  -6   2  103.39    5.98
  -2   6  -3  289.32    9.15
   2  -6   3  235.38    9.38
  -2   6  -3  228.38    8.31
  -2   6  -3  278.85    8.93
   2  -6   3  246.67   10.28
   2  -6   3  273.61   13.07
  -2   6  -3  246.77    9.01
   2  -6   3  271.12   10.65
  -2   6  -3  247.96    8.55
  -2   6  -4  277.52    9.04
   2  -6   4  302.56   10.93
   2  -6   4  236.13   10.10
   2  -6   4  282.88   12.56
  -2   6  -4  261.49    9.52
   2  -6   4  259.62   10.54
  -2   6  -4  245.44    9.05
  -2   6  -5  320.97    9.20
   2  -6   5  323.95   11.32
   2  -6   5  237.59    9.93
  -2   6  -5  260.98    9.04
  -2   6  -5  277.72    9.55
   2  -6   5  260.17    8.74
   2  -6   6   39.84    3.57
  -2   6  -6   31.89    2.38
   2  -6   6   37.87    3.05
   2  -6   7   42.45    3.11
   2  -5 -13    1.07    0.85
   2  -5 -13    1.87    1.01
   2  -5 -12   65.11    3.66
  -2   5  12   61.51    4.47
   2  -5 -12   58.12    3.12
   2  -5 -12   61.57    3.68
   2  -5 -11   44.77    3.49
   2  -5 -11   52.12    3.79
  -2   5  11   50.01    4.25
   2  -5 -11   49.26    3.06
   2  -5 -10  341.91   11.55
   2  -5 -10  360.82   12.05
  -2   5  10  352.48   18.09
   2  -5 -10  368.63   11.30
  -2   5  10  275.50   12.56
   2  -5 -10  288.03    9.99
   2  -5 -10  352.07   12.15
   2  -5 -10  352.78   10.63
  -2   5  10  353.15   10.82
   2  -5 -10  361.61   11.09
   2  -5  -9   53.06    3.93
   2  -5  -9   59.36    3.79
  -2   5   9   70.88    9.33
  -2   5   9   49.07    4.61
   2  -5  -9   57.79    3.35
  -2   5   9   60.41    3.56
   2  -5  -9   53.35    3.12
   2  -5  -9   58.56    4.26
  -2   5   9   58.94    3.47
   2  -5  -9   55.51    3.10
   2  -5  -9   52.77    2.81
   2  -5  -9   54.97    3.29
   2  -5  -8  253.78    8.96
  -2   5   8  265.14   16.08
   2  -5  -8  257.90    8.47
  -2   5   8  255.74    8.66
   2  -5  -8  239.41    9.38
   2  -5  -8  236.17    7.91
  -2   5   8  243.19    8.51
   2  -5  -8  235.14    7.59
   2  -5  -8  239.75    8.30
   2  -5  -7   45.09    2.98
  -2   5   7   31.68    3.22
  -2   5   7   40.10    7.26
   2  -5  -7   40.08    2.60
  -2   5   7   39.18    2.67
   2  -5  -7   36.81    2.61
   2  -5  -7   38.97    2.46
   2  -5  -7   38.99    2.46
   2  -5  -7   36.25    3.26
  -2   5   7   34.90    2.56
   2  -5  -7   40.12    2.36
   2  -5  -7   37.64    2.14
   2  -5  -6   57.46    3.27
  -2   5   6   59.07    7.03
   2  -5  -6   58.90    3.24
   2  -5  -6   58.31    3.27
  -2   5   6   55.47    3.05
   2  -5  -6   57.24    3.89
   2  -5  -6   60.03    2.95
   2  -5  -6   55.92    2.65
   2  -5  -5  994.60   24.15
   2  -5  -5  982.26   24.79
  -2   5   5  938.33   24.46
   2  -5  -5  991.03   24.91
   2  -5  -5  927.13   24.80
  -2   5   5 1045.56   30.13
  -2   5   5  889.01   23.43
   2  -5  -5  953.26   24.98
   2  -5  -5  859.41   24.21
   2  -5  -5  936.54   24.93
   2  -5  -5  832.86   23.87
  -2   5   4    1.28    0.77
   2  -5  -4    2.01    1.02
   2  -5  -4    1.64    0.80
  -2   5   4    1.92    2.35
  -2   5   4    2.90    0.85
   2  -5  -4    2.26    1.20
   2  -5  -4    4.47    1.24
   2  -5  -4    4.77    1.11
  -2   5   4    2.00    0.53
   2  -5  -4    2.40    1.00
   2  -5  -3   66.92    2.92
   2  -5  -3   63.67    3.77
   2  -5  -3   66.22    3.35
  -2   5   3   69.56    3.17
  -2   5   3   71.34    4.33
  -2   5   3   64.26    2.76
   2  -5  -3   69.01    4.09
   2  -5  -3   60.02    3.54
   2  -5  -3   68.10    3.79
   2  -5  -2   46.68    2.15
   2  -5  -2   42.60    3.31
   2  -5  -2   48.94    3.06
  -2   5   2   53.03    2.62
   2  -5  -2   46.56    2.77
   2  -5  -2   42.96    3.72
   2  -5  -2   46.50    3.10
   2  -5  -1  131.10    6.42
  -2   5   1  137.59    4.69
   2  -5  -1  123.24    4.68
  -2   5   1  130.20    5.30
  -2   5   1  120.78    4.92
   2  -5  -1  124.57    7.02
  -2   5   1  113.33    4.61
   2  -5  -1  127.90    5.59
  -2   5   0   13.98    1.30
   2  -5   0   12.05    1.15
   2  -5   0   13.19    2.68
   2  -5   0   13.65    2.11
   2  -5   0   11.98    2.09
  -2   5   0   12.77    1.58
   2  -5   0   11.46    1.80
   2  -5   0   11.70    3.42
   2  -5   0   12.43    2.76
  -2   5   0   13.40    1.49
  -2   5   0   12.64    1.47
   2  -5   0   12.05    1.94
  -2   5  -1   45.69    2.89
  -2   5  -1   44.61    2.31
  -2   5  -1   42.49    2.73
   2  -5   1   50.57    3.98
   2  -5   1   45.33    3.44
   2  -5   1   43.81    4.55
   2  -5   1   54.91    6.22
  -2   5  -1   48.74    2.79
  -2   5  -1   47.22    2.97
   2  -5   1   51.52    3.68
   2  -5   2  120.95    7.44
   2  -5   2  119.78    5.96
  -2   5  -2  105.08    3.92
   2  -5   2  115.79    4.80
   2  -5   2  121.11    6.73
  -2   5  -2  120.47    4.90
   2  -5   2  107.90    5.82
   2  -5   2  121.93    9.43
   2  -5   2  121.78    7.61
  -2   5  -2  125.20    5.13
  -2   5  -3    7.55    1.52
   2  -5   3    8.49    2.58
   2  -5   3    7.89    2.51
   2  -5   3    9.02    1.56
  -2   5  -3    6.92    1.35
   2  -5   3    6.98    2.93
   2  -5   3    9.99    2.23
  -2   5  -3    8.10    1.64
  -2   5  -4   84.87    4.21
   2  -5   4   64.66    4.53
  -2   5  -4   63.47    3.34
   2  -5   4   72.54    4.99
   2  -5   4   82.26    8.19
  -2   5  -4   80.37    4.49
  -2   5  -4   69.51    3.62
   2  -5   4   65.05    4.42
   2  -5   4   71.68    5.92
  -2   5  -5    1.61    1.15
  -2   5  -5    1.09    0.81
   2  -5   5    3.16    2.48
   2  -5   5   -1.24    1.64
   2  -5   5    3.74    3.82
  -2   5  -5    1.70    1.17
   2  -5   5    1.76    1.67
  -2   5  -5    1.29    0.81
  -2   5  -6  134.74    5.31
   2  -5   6  147.56    7.33
   2  -5   6  106.68    6.03
  -2   5  -6  122.86    5.60
  -2   5  -6  120.07    5.62
   2  -5   7    4.73    1.93
  -2   5  -7    2.28    0.94
  -2   5  -7    4.14    1.16
  -2   5  -7    2.74    1.08
   2  -5   7    2.77    1.55
  -2   5  -8   42.10    2.27
   2  -5   8   45.80    3.40
   2  -4 -13    1.25    0.93
   2  -4 -12   69.43    3.62
  -2   4  12   66.78    4.74
   2  -4 -12   57.31    3.19
   2  -4 -12   65.04    3.71
   2  -4 -11  103.61    5.22
   2  -4 -11  103.32    5.30
  -2   4  11   88.64    5.83
   2  -4 -11   91.53    4.49
  -2   4  10  498.72   21.67
   2  -4 -10  479.91   14.39
   2  -4 -10  451.41   14.71
   2  -4 -10  469.81   13.93
  -2   4  10  498.15   16.41
   2  -4 -10  507.08   14.38
   2  -4 -10  476.55   13.65
   2  -4 -10  487.86   14.30
   2  -4  -9  369.44   11.75
  -2   4   9  280.80   11.72
  -2   4   9  384.56   20.01
  -2   4   9  328.72   14.31
   2  -4  -9  376.01   11.43
  -2   4   9  359.64   11.23
   2  -4  -9  305.76   10.26
   2  -4  -9  340.17   11.81
  -2   4   9  367.75   11.13
   2  -4  -9  353.84   10.96
   2  -4  -9  367.54   10.80
   2  -4  -9  366.62   11.24
   2  -4  -8   45.53    3.09
  -2   4   8   33.04    3.28
  -2   4   8   43.49    4.74
  -2   4   8   30.98    8.07
   2  -4  -8   46.95    2.85
  -2   4   8   40.49    2.74
   2  -4  -8   39.89    2.53
   2  -4  -8   39.32    3.16
   2  -4  -8   43.15    3.25
   2  -4  -8   41.89    2.59
  -2   4   8   44.04    2.83
   2  -4  -8   38.60    2.40
   2  -4  -8   43.41    2.76
   2  -4  -7  206.71    7.27
  -2   4   7  190.98    8.80
  -2   4   7  181.20   12.77
   2  -4  -7  194.90    6.83
   2  -4  -7  190.96    6.35
   2  -4  -7  178.30    7.28
   2  -4  -7  190.02    7.35
   2  -4  -7  192.19    6.55
   2  -4  -7  188.19    6.75
   2  -4  -7  185.93    6.31
   2  -4  -6   32.95    2.21
  -2   4   6   28.63    3.07
  -2   4   6   33.12    6.44
  -2   4   6   29.67    2.12
   2  -4  -6   33.90    2.26
   2  -4  -6   29.42    1.96
   2  -4  -6   33.36    2.67
   2  -4  -6   30.60    2.71
   2  -4  -6   29.54    1.98
  -2   4   6   29.92    2.11
   2  -4  -6   31.28    1.92
  -2   4   5  192.82    6.17
   2  -4  -5  182.24    6.28
  -2   4   5  184.77    5.62
  -2   4   5  181.12   10.81
   2  -4  -5  185.85    6.41
  -2   4   5  157.93    6.73
   2  -4  -5  167.25    5.97
   2  -4  -5  186.54    6.28
   2  -4  -5  172.53    5.82
  -2   4   4  268.43    8.02
   2  -4  -4  255.58    8.32
   2  -4  -4  251.48    8.46
  -2   4   4  272.43    7.68
   2  -4  -4  244.05    8.15
   2  -4  -4  252.64    8.42
   2  -4  -4  262.77    7.76
   2  -4  -3   18.79    1.79
   2  -4  -3   14.69    1.77
  -2   4   3   15.84    1.12
   2  -4  -3   20.82    1.79
   2  -4  -3   13.20    1.66
  -2   4   3   21.54    1.52
  -2   4   3   21.75    1.55
  -2   4   3   19.50    2.76
   2  -4  -3   15.05    1.13
   2  -4  -2  104.34    4.70
   2  -4  -2  101.61    4.90
  -2   4   2   93.50    3.66
  -2   4   2   98.23    4.58
   2  -4  -2  107.11    3.78
   2  -4  -2   95.74    5.14
   2  -4  -2   90.24    4.22
   2  -4  -1  141.37    4.33
   2  -4  -1  170.89    6.95
   2  -4  -1  160.05    7.11
  -2   4   1  157.54    4.95
  -2   4   1  145.32    5.35
   2  -4  -1  159.01    7.07
   2  -4  -1  141.10    7.32
  -2   4   1  139.72    4.97
   2  -4  -1  151.64    5.73
   2  -4   0   18.90    3.26
  -2   4   0   21.24    1.72
  -2   4   0   18.55    1.52
   2  -4   0   19.05    1.86
   2  -4   0   18.46    3.44
   2  -4   0   18.02    2.59
   2  -4   0   15.95    1.76
  -2   4   0   18.25    1.53
  -2   4   0   17.96    1.53
   2  -4   0   19.72    1.99
   2  -4   1    3.99    1.21
   2  -4   1    5.26    3.23
   2  -4   1    6.36    2.05
   2  -4   1    6.49    3.38
  -2   4  -1    3.39    0.70
   2  -4   1    6.12    3.33
   2  -4   1    4.58    1.45
  -2   4  -1    5.85    1.04
   2  -4   1    4.26    1.22
  -2   4  -2  207.94    7.30
   2  -4   2  205.58    9.41
  -2   4  -2  213.23    6.24
   2  -4   2  250.95   12.88
   2  -4   2  211.77    8.17
   2  -4   2  230.18    8.64
  -2   4  -2  215.42    7.07
  -2   4  -2  209.24    7.03
   2  -4   2  196.89    8.03
   2  -4   2  225.24   11.84
  -2   4  -2  200.41    7.24
  -2   4  -2  221.23    7.51
  -2   4  -3   60.06    3.34
   2  -4   3   64.06    7.01
   2  -4   3   53.76    5.03
   2  -4   3   63.09    7.28
   2  -4   3   60.02    3.37
   2  -4   3   59.13    4.02
   2  -4   3   59.47    4.47
  -2   4  -3   57.20    3.09
   2  -4   3   53.76    3.93
   2  -4   3   61.40    7.15
  -2   4  -3   60.28    3.54
  -2   4  -3   54.39    3.39
  -2   4  -4  735.33   19.50
  -2   4  -4  646.53   18.54
   2  -4   4  689.32   22.97
   2  -4   4  738.71   24.77
   2  -4   4  664.81   20.71
   2  -4   4  724.87   22.19
   2  -4   4  692.64   19.85
   2  -4   4  660.42   20.80
  -2   4  -4  698.04   19.90
  -2   4  -4  634.90   19.46
  -2   4  -5   12.00    1.73
   2  -4   5   11.02    2.84
   2  -4   5    8.19    2.01
  -2   4  -5    6.54    1.26
   2  -4   5    8.51    1.90
   2  -4   5   10.12    2.48
  -2   4  -5    5.96    0.97
   2  -4   5   10.37    5.20
   2  -4   5   10.31    2.22
   2  -4   5    7.09    2.87
  -2   4  -5   10.28    1.39
  -2   4  -5    7.31    1.69
  -2   4  -5   10.58    1.82
  -2   4  -6    1.69    1.23
  -2   4  -6    2.23    0.87
   2  -4   6    2.60    1.57
   2  -4   6    2.84    5.03
   2  -4   6    0.26    2.27
  -2   4  -6    0.81    1.10
  -2   4  -6    1.95    1.17
   2  -4   6   -0.86    1.87
   2  -4   6    0.85    1.54
  -2   4  -6    0.25    0.72
   2  -4   6    1.17    1.39
  -2   4  -7   12.47    1.69
   2  -4   7   12.96    2.32
  -2   4  -7   13.40    1.92
   2  -4   7   16.60    2.96
   2  -4   8    2.04    1.95
  -2   4  -8    0.45    0.89
  -2   4  -8    0.51    1.00
  -2   4  -8    0.90    0.93
   2  -4   9    5.43    1.78
  -2   4  -9    2.52    0.92
   2  -3 -13   20.03    1.52
  -2   3  12    4.51    1.86
   2  -3 -12    2.69    0.91
   2  -3 -12    1.02    1.28
   2  -3 -11  614.94   16.96
  -2   3  11  610.14   19.27
   2  -3 -11  568.21   16.43
  -2   3  10   88.93    5.85
  -2   3  10  103.48    6.01
  -2   3  10   90.65    8.66
  -2   3  10  111.47    6.53
   2  -3 -10  105.20    4.69
   2  -3 -10  106.89    5.03
  -2   3   9   31.64    3.62
   2  -3  -9   41.25    2.90
  -2   3   9   34.26    7.53
  -2   3   9   36.35    2.59
   2  -3  -9   42.66    2.80
  -2   3   9   38.20    2.60
  -2   3   9   39.33    3.79
   2  -3  -9   39.71    2.80
   2  -3  -9   39.88    2.66
   2  -3  -8   18.20    1.94
  -2   3   8   18.57    7.36
  -2   3   8   14.30    2.71
  -2   3   8   12.59    3.65
   2  -3  -8   14.74    1.64
   2  -3  -8   15.61    1.44
  -2   3   8   16.26    1.73
   2  -3  -8   15.71    2.11
  -2   3   8   15.66    1.69
   2  -3  -8   18.76    1.77
   2  -3  -8   16.86    1.75
   2  -3  -8   17.45    1.64
   2  -3  -7  183.56    6.49
   2  -3  -7  150.99    5.64
  -2   3   7  175.31    6.14
  -2   3   7  138.12   10.95
  -2   3   7  170.43    8.67
   2  -3  -7  169.23    6.09
   2  -3  -7  165.56    5.95
  -2   3   7  157.78    5.94
   2  -3  -7  157.16    5.74
   2  -3  -7  160.45    5.97
  -2   3   6  596.59   15.68
   2  -3  -6  550.74   14.97
   2  -3  -6  548.55   14.52
  -2   3   6  480.99   20.51
   2  -3  -6  610.24   15.73
  -2   3   6  564.50   18.00
   2  -3  -6  566.18   15.45
   2  -3  -6  530.98   15.17
   2  -3  -5  458.91   12.16
   2  -3  -5  467.16   13.02
  -2   3   5  487.91   13.23
   2  -3  -5  499.40   13.40
   2  -3  -5  503.45   13.59
  -2   3   5  479.57   14.89
  -2   3   5  438.60   18.00
  -2   3   5  541.01   13.27
  -2   3   5  471.38   13.11
   2  -3  -5  443.94   13.02
  -2   3   4   32.37    1.85
  -2   3   4   29.42    2.47
  -2   3   4   36.14    5.02
  -2   3   4   33.26    1.77
   2  -3  -4   35.00    2.19
   2  -3  -4   31.86    1.97
   2  -3  -4   37.92    1.63
  -2   3   3    4.64    0.76
   2  -3  -3    5.09    1.01
   2  -3  -3    5.36    1.06
  -2   3   3    6.42    2.57
   2  -3  -3    4.69    0.48
   2  -3  -3    4.12    1.01
   2  -3  -3    3.32    0.74
   2  -3  -2 3697.73   81.66
   2  -3  -2 3286.69   81.37
  -2   3   2 3412.08   79.76
  -2   3   2 3546.79   81.59
   2  -3  -2 3059.06   79.35
   2  -3  -2 3101.03   81.21
   2  -3  -2 3211.26   80.26
   2  -3  -1   12.43    2.37
   2  -3  -1   13.92    2.56
  -2   3   1   13.19    1.03
   2  -3  -1   13.39    1.09
  -2   3   1   12.24    1.43
  -2   3   1   11.21    0.94
   2  -3  -1   14.86    1.98
   2  -3  -1   10.83    2.33
   2  -3  -1   12.10    1.37
  -2   3   0  120.21    3.84
   2  -3   0  110.44    7.18
  -2   3   0  109.51    4.13
   2  -3   0  120.88    4.29
  -2   3   0  116.07    4.26
   2  -3   0  112.87    5.27
   2  -3   0  114.46    6.48
   2  -3   0  115.31    4.56
   2  -3   1   16.90    2.17
  -2   3  -1   18.34    1.13
   2  -3   1   16.63    1.68
   2  -3   1   19.99    1.66
  -2   3  -1   17.72    1.39
   2  -3   1   16.45    1.62
   2  -3   1   18.56    3.08
  -2   3  -1   16.69    1.42
  -2   3  -1   19.16    1.50
   2  -3   2  543.16   17.82
  -2   3  -2  514.80   12.98
   2  -3   2  493.79   15.93
  -2   3  -2  513.88   13.76
   2  -3   2  529.38   14.76
   2  -3   2  486.95   14.63
  -2   3  -2  497.61   13.71
   2  -3   2  476.94   14.56
   2  -3   2  507.34   17.44
  -2   3  -2  468.51   13.97
  -2   3  -2  494.19   14.06
  -2   3  -3   88.71    3.95
   2  -3   3   90.68    6.25
   2  -3   3   91.38    5.50
   2  -3   3   87.19    4.45
  -2   3  -3   92.97    3.76
   2  -3   3   92.63    4.78
  -2   3  -3   88.39    3.73
   2  -3   3   84.55    4.55
   2  -3   3   98.50    6.76
  -2   3  -3   89.14    4.12
  -2   3  -4    8.64    1.40
  -2   3  -4    6.87    1.04
   2  -3   4    8.21    3.27
   2  -3   4    6.99    1.54
   2  -3   4   10.18    2.14
  -2   3  -4    9.80    1.23
   2  -3   4   11.49    2.04
   2  -3   4    6.57    3.36
   2  -3   4    4.04    2.11
  -2   3  -4    8.31    1.46
  -2   3  -5  174.51    6.48
   2  -3   5  164.16    8.86
  -2   3  -5  144.24    5.51
   2  -3   5  170.86    7.45
   2  -3   5  158.61    8.11
  -2   3  -5  154.04    5.78
   2  -3   5  151.16    7.41
  -2   3  -5  171.08    6.87
  -2   3  -6    6.50    1.56
   2  -3   6    8.01    2.02
   2  -3   6    7.30    2.09
   2  -3   6   11.30    2.82
  -2   3  -6    6.74    1.00
  -2   3  -6    7.12    1.13
   2  -3   6    6.71    4.54
   2  -3   6    8.07    2.08
   2  -3   6    7.37    2.61
  -2   3  -6    8.03    1.74
  -2   3  -7    1.43    1.22
  -2   3  -7    2.13    0.96
   2  -3   7    1.91    1.56
   2  -3   7    1.48    1.73
   2  -3   7    1.16    1.76
   2  -3   7    1.19    1.61
   2  -3   7    1.81    5.52
  -2   3  -7    3.90    1.33
  -2   3  -8    4.46    1.37
  -2   3  -8    2.95    0.83
   2  -3   8    2.43    1.69
  -2   3  -8    4.42    1.27
   2  -3   8    4.34    2.36
  -2   3  -9    3.00    1.00
  -2   3  -9    1.07    0.84
  -2   3  -9    2.31    1.05
   2  -3   9    2.80    2.22
   2  -3  10   56.50    3.65
  -2   2  12  166.37    6.82
  -2   2  12  185.51    8.29
   2  -2 -12  184.42    6.45
   2  -2 -11  105.05    4.75
  -2   2  11  112.29    6.77
   2  -2 -11  110.56    4.79
   2  -2 -11  120.95    5.11
   2  -2 -10   29.12    2.39
  -2   2  10   31.67    3.81
  -2   2  10   30.69    4.79
  -2   2  10   37.35    3.58
   2  -2 -10   37.95    2.96
  -2   2  10   37.87    4.09
   2  -2 -10   38.71    2.88
  -2   2   9  307.50   12.65
   2  -2  -9  304.33   10.21
  -2   2   9  326.39   14.67
   2  -2  -9  327.11   10.59
  -2   2   9  318.74   16.66
  -2   2   9  310.14   11.65
   2  -2  -9  311.17   10.71
   2  -2  -9  299.89   10.36
  -2   2   9  316.85   12.48
   2  -2  -9  315.53   10.39
   2  -2  -9  302.91    9.50
   2  -2  -9  322.63   10.57
  -2   2   8  232.44   10.35
  -2   2   8  222.52   14.59
  -2   2   8  268.68   12.34
   2  -2  -8  253.35    8.44
   2  -2  -8  233.30    7.71
  -2   2   8  235.43    8.08
   2  -2  -8  222.37    8.48
   2  -2  -8  240.17    8.33
   2  -2  -8  248.31    8.40
  -2   2   8  229.96    7.99
  -2   2   8  253.40    9.93
   2  -2  -8  236.49    7.63
   2  -2  -8  251.86    8.36
   2  -2  -8  237.84    8.18
  -2   2   7   18.03    2.76
  -2   2   7   19.21    3.50
   2  -2  -7   17.82    1.66
   2  -2  -7   15.69    1.34
   2  -2  -7   17.54    1.48
  -2   2   7   23.34    1.86
   2  -2  -7   18.75    2.03
   2  -2  -7   18.42    2.01
   2  -2  -7   18.96    1.73
  -2   2   7   23.05    1.89
   2  -2  -7   20.61    1.75
   2  -2  -7   21.83    1.77
   2  -2  -7   21.91    1.59
   2  -2  -6  475.72   13.30
   2  -2  -6  493.95   13.07
  -2   2   6  499.44   16.47
   2  -2  -6  527.26   13.85
  -2   2   6  480.47   13.59
   2  -2  -6  463.05   13.60
  -2   2   6  493.77   13.74
   2  -2  -6  484.65   13.60
   2  -2  -6  492.71   13.70
   2  -2  -5  122.40    4.54
  -2   2   5  129.70    4.56
   2  -2  -5  122.66    3.98
  -2   2   5  131.48    6.22
   2  -2  -5  137.68    4.70
  -2   2   4    0.99    0.55
   2  -2  -4    1.07    0.58
  -2   2   4    1.01    0.56
   2  -2  -4    2.70    0.44
   2  -2  -4    1.05    0.62
  -2   2   4    0.95    0.69
  -2   2   4   -1.27    3.34
  -2   2   4    0.09    1.47
  -2   2   3  629.99   16.21
   2  -2  -3  640.46   16.74
   2  -2  -3  612.76   15.47
  -2   2   3  618.54   17.31
  -2   2   3  617.21   19.66
   2  -2  -3  613.54   16.83
   2  -2  -3  652.00   15.69
  -2   2   2 1097.56   28.35
   2  -2  -2 1106.22   27.68
   2  -2  -2 1212.20   30.06
  -2   2   2 1192.87   28.49
   2  -2  -1 2436.21   60.71
   2  -2  -1 2456.52   63.10
  -2   2   1 2467.80   59.25
  -2   2   1 2549.62   60.27
   2  -2  -1 2361.40   59.02
   2  -2   0  563.38   16.46
   2  -2   0  565.89   18.24
  -2   2   0  608.37   15.11
  -2   2   0  589.26   15.35
   2  -2   0  601.39   15.26
  -2   2   0  598.45   15.72
   2  -2   1    3.96    1.17
  -2   2  -1    4.51    0.68
   2  -2   1    4.66    1.56
   2  -2   1    3.43    1.45
   2  -2   1    4.04    0.74
  -2   2  -1    4.37    0.72
   2  -2   1    6.25    1.00
  -2   2  -1    4.14    0.69
   2  -2   2  165.11    6.50
   2  -2   2  151.60    6.46
  -2   2  -2  174.38    4.65
  -2   2  -2  167.26    5.18
   2  -2   2  163.16    5.74
   2  -2   2  164.53    5.60
   2  -2   2  147.45    6.76
  -2   2  -2  165.31    5.52
   2  -2   3   28.35    2.70
  -2   2  -3   34.69    1.15
   2  -2   3   30.18    2.21
  -2   2  -3   31.68    1.80
   2  -2   3   32.31    2.28
   2  -2   3   30.11    3.06
  -2   2  -3   30.04    1.82
   2  -2   3   29.87    2.34
  -2   2  -3   30.19    2.04
  -2   2  -3   35.24    2.26
  -2   2  -4   40.86    2.46
   2  -2   4   43.92    3.61
   2  -2   4   35.72    3.21
   2  -2   4   42.92    2.75
   2  -2   4   40.62    2.79
  -2   2  -4   43.48    2.29
   2  -2   4   40.47    2.97
   2  -2   4   32.42    3.61
   2  -2   4   35.83    2.91
  -2   2  -4   38.66    2.20
  -2   2  -4   37.70    2.51
  -2   2  -4   40.00    2.69
  -2   2  -5   40.30    2.67
  -2   2  -5   39.73    2.25
   2  -2   5   44.60    4.14
   2  -2   5   36.99    3.61
   2  -2   5   38.77    3.08
   2  -2   5   42.73    3.12
   2  -2   5   41.36    3.50
  -2   2  -5   41.21    2.47
   2  -2   5   42.65    3.42
   2  -2   5   41.10    4.66
  -2   2  -5   36.00    2.21
  -2   2  -5   40.94    2.85
  -2   2  -5   38.65    2.85
  -2   2  -6    0.81    1.15
   2  -2   6    0.66    1.64
   2  -2   6    0.68    1.28
  -2   2  -6    0.85    0.52
   2  -2   6   -1.36    2.27
   2  -2   6    2.60    1.57
   2  -2   6    0.21    1.86
  -2   2  -6    0.23    0.58
  -2   2  -6    0.11    1.15
  -2   2  -6    1.38    1.07
  -2   2  -7    9.08    1.65
  -2   2  -7   11.26    1.57
   2  -2   7   11.04    2.50
   2  -2   7    6.24    1.80
   2  -2   7    9.21    2.22
   2  -2   7    7.58    2.45
   2  -2   7    8.00    2.66
   2  -2   7   10.17    2.33
   2  -2   7   12.58    4.42
  -2   2  -7    8.31    1.76
  -2   2  -7    8.02    1.67
  -2   2  -8    0.29    1.16
  -2   2  -8    0.46    0.85
   2  -2   8    0.59    1.84
   2  -2   8    1.07    1.68
   2  -2   8   -1.73    4.99
  -2   2  -8    2.94    1.26
  -2   2  -8    3.75    1.44
  -2   2  -9    0.98    1.19
  -2   2  -9   -0.20    0.73
   2  -2   9   -0.94    1.54
  -2   2  -9    0.61    0.90
  -2   2  -9    0.37    0.98
   2  -2   9    1.57    2.26
  -2   2 -10   21.25    1.88
  -2   2 -10   19.68    1.80
   2  -2  10   23.20    3.27
  -2   1  12  320.06   10.83
  -2   1  12  345.16   12.04
  -2   1  11    6.18    2.30
  -2   1  11    3.97    2.07
   2  -1 -11    7.52    1.30
   2  -1 -11    5.86    1.18
  -2   1  10   71.10    6.61
   2  -1 -10   74.04    4.04
  -2   1  10   77.43    5.87
   2  -1 -10   80.13    4.21
   2  -1 -10   79.51    4.21
   2  -1  -9  145.84    6.12
  -2   1   9  177.75   10.53
  -2   1   9  178.10    8.13
   2  -1  -9  173.01    6.92
  -2   1   9  190.18    9.18
   2  -1  -9  176.83    6.89
   2  -1  -9  175.83    6.92
   2  -1  -9  174.31    6.34
   2  -1  -8  407.47   12.70
  -2   1   8  449.71   17.47
   2  -1  -8  466.19   13.35
  -2   1   8  390.97   18.56
  -2   1   8  442.66   14.35
   2  -1  -8  405.30   12.61
   2  -1  -8  414.71   13.20
  -2   1   8  407.93   12.63
   2  -1  -8  431.66   13.30
  -2   1   8  454.11   15.46
   2  -1  -8  450.47   13.17
   2  -1  -8  429.56   12.64
   2  -1  -8  445.29   13.21
  -2   1   7  155.31   10.97
   2  -1  -7  192.05    6.65
  -2   1   7  177.60    9.34
  -2   1   7  185.94    6.48
   2  -1  -7  171.51    6.62
   2  -1  -7  193.31    6.77
  -2   1   7  176.12    6.36
  -2   1   7  185.97    7.87
   2  -1  -7  184.56    6.31
   2  -1  -7  180.73    6.62
  -2   1   7  170.31    6.85
   2  -1  -7  180.78    6.51
  -2   1   6  122.50    4.57
   2  -1  -6  100.63    3.81
  -2   1   6  119.98    6.56
   2  -1  -6  118.15    4.49
   2  -1  -6  117.44    4.59
  -2   1   6  119.95    4.51
  -2   1   6  117.49    4.67
   2  -1  -6  117.80    4.46
   2  -1  -6  116.73    4.53
   2  -1  -6  110.84    4.25
   2  -1  -5  470.87   13.20
  -2   1   5  519.58   13.73
  -2   1   5  457.93   17.18
   2  -1  -5  533.85   13.72
  -2   1   5  493.72   15.72
  -2   1   5  483.96   13.60
   2  -1  -5  517.15   13.83
   2  -1  -5  492.05   13.70
  -2   1   5  489.24   13.69
   2  -1  -5  517.32   13.65
  -2   1   4    3.51    0.71
  -2   1   4    8.13    3.04
  -2   1   4    3.16    1.69
   2  -1  -4    4.11    0.74
   2  -1  -4    6.97    0.88
   2  -1  -4    4.13    0.73
  -2   1   3 1469.44   36.96
   2  -1  -3 1492.45   36.64
  -2   1   3 1520.95   37.08
  -2   1   3 1569.17   38.53
   2  -1  -3 1514.57   37.23
  -2   1   2   38.37    1.65
   2  -1  -2   37.38    1.91
   2  -1  -2   41.01    2.32
  -2   1   2   43.37    3.24
  -2   1   2   38.49    2.40
  -2   1   2   38.90    1.79
   2  -1  -1 8744.81  225.03
   2  -1  -1 9213.62  221.69
  -2   1   1 9392.59  222.18
  -2   1   0   49.41    1.67
   2  -1   0   44.36    2.86
   2  -1   0   42.04    2.29
  -2   1   0   42.40    1.59
   2  -1   0   40.40    1.60
   2  -1   1 3599.04   88.62
   2  -1   1 3482.06   88.77
   2  -1   1 3625.02   88.07
  -2   1  -1 3829.31   88.04
  -2   1  -1 3581.85   87.58
   2  -1   1 3599.78   87.74
  -2   1  -2  708.86   17.37
   2  -1   2  702.40   19.13
   2  -1   2  748.08   19.22
  -2   1  -2  722.69   17.92
   2  -1   2  696.03   18.42
   2  -1   2  689.09   18.23
  -2   1  -3   70.60    2.86
   2  -1   3   77.53    3.81
   2  -1   3   76.35    3.70
   2  -1   3   75.05    3.18
   2  -1   3   75.37    3.14
  -2   1  -3   73.46    2.75
  -2   1  -3   74.52    3.12
  -2   1  -3   78.34    3.25
   2  -1   4   35.69    2.81
  -2   1  -4   34.94    1.89
  -2   1  -4   35.20    1.88
   2  -1   4   33.00    2.19
   2  -1   4   33.35    2.32
   2  -1   4   32.69    2.42
  -2   1  -4   34.33    1.84
  -2   1  -4   30.51    2.15
  -2   1  -4   31.14    2.13
  -2   1  -4   34.99    2.19
  -2   1  -5  103.17    4.23
   2  -1   5  103.76    4.77
   2  -1   5  102.06    4.81
  -2   1  -5  106.93    4.06
   2  -1   5   89.93    4.99
   2  -1   5  102.75    5.53
   2  -1   5  100.41    5.02
  -2   1  -5   91.49    3.66
  -2   1  -5   97.37    4.34
  -2   1  -5  103.78    4.54
  -2   1  -5   86.09    4.33
  -2   1  -6  102.34    4.56
   2  -1   6   93.56    4.85
   2  -1   6  103.80    5.29
  -2   1  -6   98.01    4.29
  -2   1  -6   97.30    3.91
   2  -1   6   95.61    5.66
   2  -1   6  106.57    6.28
  -2   1  -6   96.95    4.06
   2  -1   6  113.65    5.81
  -2   1  -6   87.80    3.64
  -2   1  -6  101.24    4.75
  -2   1  -6  105.13    4.92
   2  -1   7   47.39    4.08
  -2   1  -7   43.52    3.04
   2  -1   7   40.69    3.48
   2  -1   7   43.81    3.89
   2  -1   7   41.31    4.03
   2  -1   7   46.98    4.70
   2  -1   7   37.30    3.93
  -2   1  -7   40.79    2.38
  -2   1  -7   47.24    2.64
   2  -1   7   47.26    4.18
  -2   1  -7   43.92    3.16
  -2   1  -7   51.13    3.53
  -2   1  -8    2.47    1.36
  -2   1  -8    2.11    1.06
   2  -1   8    3.50    2.06
   2  -1   8    2.96    1.99
   2  -1   8    0.99    1.28
   2  -1   8    2.03    1.99
   2  -1   8    3.20    2.00
   2  -1   8    7.50    3.72
   2  -1   8    4.85    2.27
  -2   1  -8    2.79    1.49
  -2   1  -8    1.09    1.14
  -2   1  -9    0.39    1.18
  -2   1  -9    0.24    0.93
   2  -1   9    0.19    1.81
   2  -1   9   -3.02    4.65
  -2   1  -9    0.39    1.02
  -2   1  -9    0.68    1.26
   2  -1   9    1.22    2.23
  -2   1 -10    6.81    1.66
   2  -1  10    5.12    2.53
   2  -1  10    6.68    2.08
  -2   1 -10    6.35    1.36
  -2   1 -10    4.72    1.14
  -2   0  11   30.62    3.39
   2   0 -11   28.07    2.17
   2   0 -11   28.51    2.26
  -2   0  10   50.29    4.81
   2   0 -10   56.40    3.16
  -2   0  10   48.49    4.65
   2   0 -10   51.88    3.39
   2   0 -10   57.52    3.40
  -2   0   9  181.19    9.60
  -2   0   9  177.77   10.77
  -2   0   9  172.10    8.56
   2   0  -9  188.19    7.20
  -2   0   9  213.58   10.16
   2   0  -9  191.89    7.09
   2   0  -9  203.30    7.55
   2   0  -9  204.35    7.72
   2   0  -8    5.14    1.02
  -2   0   8    8.17    2.72
  -2   0   8    9.00    3.51
   2   0  -8    7.11    1.47
  -2   0   8    9.91    2.60
  -2   0   8    7.26    1.76
   2   0  -8    4.91    1.24
   2   0  -8    4.79    1.26
   2   0  -7  342.46   10.44
  -2   0   7  357.20   13.42
   2   0  -7  348.69   10.68
  -2   0   7  340.06   11.71
  -2   0   7  301.67   14.73
  -2   0   7  343.26   14.14
   2   0  -7  361.65   10.97
  -2   0   7  337.80   10.59
   2   0  -7  366.07   11.24
  -2   0   7  357.48   12.91
   2   0  -7  361.34   11.20
   2   0  -7  348.61   10.86
   2   0  -6   16.47    1.48
  -2   0   6   17.14    2.55
  -2   0   6   18.85    3.05
   2   0  -6   19.31    1.65
  -2   0   6   13.52    4.20
   2   0  -6   17.22    1.62
  -2   0   6   16.67    2.21
  -2   0   6   16.67    1.56
  -2   0   6   15.76    1.64
   2   0  -6   18.81    1.68
   2   0  -6   16.60    1.50
   2   0  -5  559.33   14.63
  -2   0   5  485.63   18.09
   2   0  -5  550.73   14.72
  -2   0   5  527.64   16.85
  -2   0   5  542.10   15.69
   2   0  -5  554.48   14.95
  -2   0   5  513.60   14.64
   2   0  -5  547.96   14.93
   2   0  -5  550.77   14.65
  -2   0   5  535.62   14.93
  -2   0   4    1.48    0.58
   2   0  -4    1.19    0.57
  -2   0   4    2.02    1.43
   2   0  -4    1.55    0.50
   2   0  -4    1.19    0.51
   2   0  -4    1.00    0.45
   2   0  -4    0.60    0.48
  -2   0   3 2911.46   70.64
   2   0  -3 2952.69   70.64
  -2   0   3 2914.44   70.89
   2   0  -3 2940.83   70.61
   2   0  -3 2831.58   70.44
  -2   0   3 2981.91   72.29
  -2   0   2  468.04   12.02
   2   0  -2  465.60   12.58
   2   0  -2  461.40   12.24
  -2   0   2  461.63   12.17
   2   0  -2  473.98   12.18
   2   0  -2  443.97   11.76
  -2   0   1   24.11    1.13
   2   0  -1   20.11    2.47
  -2   0   1   23.30    1.58
  -2   0   1   20.00    1.21
   2   0   0 9999.00  238.15
  -2   0   0 9772.08  237.17
   2   0   0 9981.03  237.63
   2   0   1 1430.84   35.22
   2   0   1 1416.22   34.94
  -2   0  -1 1337.50   34.14
  -2   0  -1 1470.68   34.11
  -2   0  -2  191.46    5.51
   2   0   2  197.84    6.13
   2   0   2  191.33    5.95
   2   0   2  192.13    5.52
  -2   0  -2  193.66    5.22
   2   0   2  193.43    5.50
   2   0   3  957.90   24.90
  -2   0  -3  980.68   24.10
   2   0   3  922.21   24.11
   2   0   3  924.95   24.14
  -2   0  -3  993.13   23.90
  -2   0  -4  826.90   22.54
  -2   0  -4  935.65   22.95
   2   0   4  959.46   24.20
  -2   0  -4  945.61   22.89
   2   0   4  908.03   23.16
   2   0   4  894.31   23.61
  -2   0  -4  875.75   23.35
  -2   0  -4  877.58   23.37
  -2   0  -4  919.55   23.33
   2   0   5   44.33    3.13
  -2   0  -5   38.81    2.06
   2   0   5   45.37    2.77
   2   0   5   44.49    2.56
  -2   0  -5   44.03    2.25
  -2   0  -5   40.70    1.95
   2   0   5   43.86    2.91
  -2   0  -5   39.31    2.50
  -2   0  -5   41.01    2.48
  -2   0  -5   43.56    2.49
   2   0   6   45.89    2.89
   2   0   6   49.72    3.31
  -2   0  -6   48.52    2.70
  -2   0  -6   49.27    2.46
   2   0   6   48.44    3.58
   2   0   6   46.59    3.67
  -2   0  -6   47.76    2.82
  -2   0  -6   50.06    2.94
  -2   0  -6   46.94    2.93
  -2   0  -6   46.08    2.99
  -2   0  -6   51.68    3.14
   2   0   7   79.57    4.79
   2   0   7   68.20    4.49
   2   0   7   65.80    3.98
   2   0   7   71.86    4.58
   2   0   7   69.28    5.18
   2   0   7   63.97    4.74
  -2   0  -7   64.09    3.08
  -2   0  -7   72.13    3.48
  -2   0  -7   66.36    3.72
  -2   0  -7   65.75    3.77
  -2   0  -7   74.30    4.16
   2   0   8  151.33    7.49
   2   0   8  185.44    8.87
   2   0   8  153.74    8.04
   2   0   8  176.84    9.62
   2   0   8  158.71    8.60
  -2   0  -8  184.70    6.43
   2   0   8  181.81    8.52
  -2   0  -8  179.00    7.09
  -2   0  -8  188.57    7.59
  -2   0  -9   14.47    2.05
   2   0   9   11.50    3.13
   2   0   9   18.22    3.16
   2   0   9   20.96    4.53
  -2   0  -9   14.77    2.22
  -2   0 -10   53.75    3.54
  -2   0 -10   45.19    2.83
   2   0  10   43.60    4.38
  -2   0 -10   45.41    3.33
  -2   0 -10   41.23    2.81
  -2   0 -11   19.07    1.74
  -2   0 -11   17.70    1.87
  -2   0 -11   17.29    1.77
  -2   0 -11   20.02    1.90
   2   0  11   22.71    3.28
  -2  -1  11   43.64    3.66
  -2  -1  11   37.33    3.33
   2   1 -11   38.42    2.37
   2   1 -10   21.12    1.62
  -2  -1  10   18.59    3.32
  -2  -1  10   24.86    3.38
   2   1 -10   19.45    1.80
   2   1 -10   24.18    2.20
  -2  -1   9   29.23    3.90
  -2  -1   9   24.23    4.42
   2   1  -9   25.67    2.16
  -2  -1   9   23.13    3.61
   2   1  -9   24.36    2.41
  -2  -1   8   61.22    5.35
  -2  -1   8   53.06    5.81
  -2  -1   8   60.12    4.49
  -2  -1   8   60.12    4.53
   2   1  -8   63.99    3.61
   2   1  -8   56.47    3.40
  -2  -1   8   68.54    5.53
   2   1  -8   59.14    3.49
   2   1  -8   63.17    3.85
   2   1  -8   55.13    3.45
   2   1  -7   29.60    1.96
  -2  -1   7   30.16    3.76
  -2  -1   7   35.31    3.13
   2   1  -7   36.56    2.50
  -2  -1   7   33.86    4.54
  -2  -1   7   37.83    3.91
   2   1  -7   32.07    2.45
   2   1  -7   30.18    2.52
   2   1  -7   31.98    2.42
  -2  -1   6  381.31   13.37
   2   1  -6  399.07   11.28
  -2  -1   6  379.35   12.07
  -2  -1   6  385.81   14.19
   2   1  -6  364.19   11.19
   2   1  -6  360.98   11.43
  -2  -1   6  343.92   10.98
  -2  -1   6  414.90   13.41
   2   1  -6  372.99   11.54
   2   1  -6  373.53   11.29
   2   1  -5  419.56   11.95
  -2  -1   5  425.16   12.43
  -2  -1   5  398.60   15.05
   2   1  -5  448.81   12.11
   2   1  -5  415.36   11.95
  -2  -1   5  415.35   14.15
  -2  -1   5  395.16   11.93
   2   1  -5  437.70   12.26
  -2  -1   5  435.58   13.46
   2   1  -5  418.56   12.25
   2   1  -5  432.13   12.19
  -2  -1   5  419.14   12.36
   2   1  -4 1149.08   28.57
  -2  -1   4 1075.94   31.44
  -2  -1   4 1129.84   30.39
   2   1  -4 1190.56   28.47
   2   1  -4 1142.08   28.42
   2   1  -4 1102.08   28.61
  -2  -1   4 1176.28   29.65
  -2  -1   4 1037.24   28.41
   2   1  -4 1111.93   28.69
  -2  -1   3  907.46   22.90
   2   1  -3  909.14   23.01
   2   1  -3  924.03   22.73
  -2  -1   3  921.16   24.34
  -2  -1   3  914.64   25.22
   2   1  -3  912.50   22.70
   2   1  -3  862.70   22.91
   2   1  -3  879.99   22.99
  -2  -1   2 1489.86   37.14
   2   1  -2 1522.46   37.77
  -2  -1   2 1431.53   37.27
  -2  -1   2 1551.19   38.40
   2   1  -2 1549.19   36.91
   2   1  -2 1508.03   36.87
  -2  -1   1 2972.42   71.44
   2   1  -1 2785.40   72.82
   2   1  -1 3041.68   72.27
  -2  -1   1 2872.22   71.57
  -2  -1   1 3056.55   72.36
   2   1  -1 2907.83   71.11
   2   1  -1 2948.24   71.32
  -2  -1   1 3042.02   71.59
  -2  -1   0 1889.95   46.16
  -2  -1   0 1904.88   46.00
   2   1   0 2053.55   46.61
  -2  -1   0 1865.86   46.34
   2   1   0 1872.07   45.78
  -2  -1   0 1969.78   46.34
   2   1   0 1874.71   45.98
  -2  -1   0 1920.93   45.97
   2   1   1   28.63    1.21
  -2  -1  -1   22.84    1.24
  -2  -1  -2 8209.08  196.07
  -2  -1  -2 8084.98  195.96
   2   1   2 8150.50  196.11
  -2  -1  -3 7141.71  171.74
  -2  -1  -3 7352.65  171.72
   2   1   3 7200.34  172.05
   2   1   3 6960.44  171.65
  -2  -1  -3 7017.73  171.51
  -2  -1  -4   22.84    1.35
   2   1   4   22.16    1.67
   2   1   4   21.89    1.28
   2   1   4   22.19    1.38
  -2  -1  -4   22.95    1.50
  -2  -1  -4   21.50    1.45
  -2  -1  -5  554.13   15.59
   2   1   5  614.93   16.85
  -2  -1  -5  620.61   15.74
   2   1   5  614.00   15.78
   2   1   5  599.74   15.83
   2   1   5  578.15   16.48
  -2  -1  -5  590.96   16.10
  -2  -1  -5  579.02   16.08
   2   1   6  908.23   24.12
   2   1   6  969.37   25.06
   2   1   6  954.12   25.75
  -2  -1  -6  891.13   23.75
  -2  -1  -6  917.73   24.53
  -2  -1  -6  922.18   24.52
   2   1   7  645.93   18.34
   2   1   7  678.43   19.57
   2   1   7  678.34   18.86
  -2  -1  -7  648.36   17.59
   2   1   7  691.28   20.46
  -2  -1  -7  696.30   18.17
  -2  -1  -7  580.83   17.31
   2   1   7  644.55   19.16
  -2  -1  -7  643.69   18.30
  -2  -1  -7  640.91   18.57
  -2  -1  -7  657.23   18.57
  -2  -1  -7  708.82   18.98
   2   1   8   19.71    2.22
   2   1   8   17.52    2.69
   2   1   8   18.40    2.50
   2   1   8   27.69    3.49
  -2  -1  -8   17.45    1.56
   2   1   8   17.29    2.81
  -2  -1  -8   22.68    2.07
  -2  -1  -8   19.32    2.16
  -2  -1  -8   18.80    2.14
   2   1   8   21.26    2.73
  -2  -1  -8   18.77    2.26
  -2  -1  -8   18.59    2.19
  -2  -1  -8   21.17    2.10
   2   1   9  593.55   20.19
   2   1   9  615.69   21.41
   2   1   9  514.06   19.64
  -2  -1  -9  522.50   16.88
   2   1   9  567.92   19.10
  -2  -1  -9  560.33   16.76
  -2  -1  -9  620.27   17.82
  -2  -1  -9  603.14   17.23
  -2  -1  -9  579.76   16.34
  -2  -1 -10  156.74    6.79
   2   1  10  161.01    8.51
   2   1  10  148.39    9.68
   2   1  10  162.14    8.91
  -2  -1 -10  153.84    6.68
  -2  -1 -10  131.36    5.21
   2   1  11   94.20    6.12
  -2  -1 -11   76.31    4.14
   2   1  11   95.66    6.29
  -2  -1 -11   83.82    4.29
  -2  -1 -11   85.58    4.18
  -2  -1 -12   28.91    1.87
  -2  -1 -12   37.69    2.03
  -2  -2  11    1.64    1.33
  -2  -2  10   -0.16    2.02
   2   2 -10    0.62    0.75
   2   2 -10    0.43    0.86
  -2  -2   9   40.14    4.48
   2   2  -9   29.95    2.04
  -2  -2   9   37.50    4.15
   2   2  -9   34.62    2.77
   2   2  -9   37.50    2.68
  -2  -2   8   14.94    2.44
  -2  -2   8   12.13    3.55
  -2  -2   8   16.14    3.28
   2   2  -8   12.50    1.73
   2   2  -8   15.33    1.71
  -2  -2   8   17.76    3.27
   2   2  -8   13.05    1.66
   2   2  -8   17.80    1.98
   2   2  -8   13.67    1.95
   2   2  -7  110.87    5.28
  -2  -2   7  132.02    7.48
  -2  -2   7  123.51    6.54
   2   2  -7  120.66    5.37
  -2  -2   7  118.40    8.06
  -2  -2   7  127.80    6.55
   2   2  -7  129.21    5.49
  -2  -2   7  137.27    7.63
   2   2  -7  126.24    5.53
   2   2  -7  131.91    5.85
   2   2  -7  124.15    5.35
  -2  -2   6   25.12    3.23
   2   2  -6   20.02    2.02
  -2  -2   6   18.59    2.33
   2   2  -6   20.36    1.88
  -2  -2   6   27.48    2.63
  -2  -2   6   24.37    3.75
   2   2  -6   22.58    1.99
  -2  -2   6   23.30    3.10
  -2  -2   6   19.61    1.78
   2   2  -6   21.94    1.92
   2   2  -6   23.15    2.06
   2   2  -6   23.64    2.14
  -2  -2   5  285.73   10.41
  -2  -2   5  276.14    9.33
   2   2  -5  285.76    8.78
  -2  -2   5  270.21   10.84
   2   2  -5  286.33    8.69
  -2  -2   5  289.21   10.47
  -2  -2   5  254.51    8.53
   2   2  -5  272.00    8.93
   2   2  -5  277.51    9.01
   2   2  -5  285.20    8.97
   2   2  -5  287.02    8.68
  -2  -2   4  434.91   12.67
   2   2  -4  439.38   12.44
   2   2  -4  447.99   12.31
  -2  -2   4  449.21   12.63
  -2  -2   4  462.18   14.35
  -2  -2   4  474.29   13.93
  -2  -2   4  403.90   12.34
   2   2  -4  451.65   12.57
   2   2  -4  455.32   12.64
   2   2  -4  468.86   12.69
  -2  -2   4  438.46   12.73
   2   2  -3  375.53   10.45
  -2  -2   3  364.23   10.29
  -2  -2   3  381.24   10.21
   2   2  -3  372.12   10.18
  -2  -2   3  377.84   11.68
   2   2  -3  357.31   10.27
  -2  -2   3  345.61   10.36
   2   2  -3  373.21   10.43
  -2  -2   2   59.96    3.16
   2   2  -2   53.26    2.20
  -2  -2   2   54.61    1.91
   2   2  -2   55.56    2.63
  -2  -2   1 1355.61   32.85
   2   2  -1 1316.84   31.85
  -2  -2   1 1255.37   31.39
  -2  -2   1 1299.28   31.50
   2   2  -1 1370.84   33.50
  -2  -2   0 1379.35   33.49
  -2  -2   0 1392.35   33.44
   2   2   0 1383.52   33.04
  -2  -2   0 1270.58   33.09
  -2  -2   0 1340.37   32.98
  -2  -2  -1 2174.37   52.63
  -2  -2  -1 2111.32   52.41
  -2  -2  -1 2204.63   52.50
  -2  -2  -2  515.07   13.13
  -2  -2  -2  535.82   13.40
  -2  -2  -3   97.19    3.23
   2   2   3   87.91    2.46
  -2  -2  -3   98.24    3.13
  -2  -2  -4  174.74    5.08
   2   2   4  175.60    4.82
   2   2   4  173.92    4.41
  -2  -2  -4  186.60    5.03
   2   2   5  526.54   13.74
   2   2   5  560.20   14.59
  -2  -2  -5  524.71   14.26
  -2  -2  -5  525.95   14.34
  -2  -2  -5  501.02   14.16
  -2  -2  -5  517.62   14.16
  -2  -2  -5  557.83   14.24
   2   2   5  543.02   14.83
   2   2   6   23.50    2.12
  -2  -2  -6   19.08    1.47
   2   2   6   19.75    1.41
   2   2   6   20.36    1.87
   2   2   6   18.41    1.42
  -2  -2  -6   22.37    1.74
  -2  -2  -6   19.54    1.56
  -2  -2  -6   19.78    1.61
   2   2   7   36.28    2.31
   2   2   7   45.45    3.15
   2   2   7   43.62    2.58
  -2  -2  -7   44.26    2.42
   2   2   7   47.87    3.54
  -2  -2  -7   45.51    2.53
  -2  -2  -7   42.20    2.78
  -2  -2  -7   40.59    2.48
  -2  -2  -7   38.09    2.65
  -2  -2  -7   42.08    2.63
  -2  -2  -7   40.59    2.67
  -2  -2  -7   42.64    2.55
   2   2   8  977.58   28.04
   2   2   8 1106.57   30.12
   2   2   8  947.70   28.21
  -2  -2  -8 1008.42   27.51
   2   2   8 1168.64   31.44
  -2  -2  -8 1140.62   28.39
  -2  -2  -8 1175.03   28.93
  -2  -2  -8 1049.53   27.85
   2   2   8 1061.15   29.52
  -2  -2  -8  977.64   27.68
  -2  -2  -8 1081.08   27.47
  -2  -2  -8 1027.93   28.42
  -2  -2  -8 1035.07   28.33
  -2  -2  -8 1124.18   28.83
  -2  -2  -8 1044.85   28.04
  -2  -2  -8 1190.29   29.17
  -2  -2  -9    4.90    1.54
  -2  -2  -9    5.31    2.03
   2   2   9    2.86    1.83
   2   2   9    3.76    2.03
  -2  -2  -9    4.60    1.43
  -2  -2  -9    6.77    1.55
   2   2   9    6.45    2.33
  -2  -2  -9    3.64    1.12
  -2  -2  -9    5.19    1.53
  -2  -2  -9    4.56    1.57
   2   2  10  618.89   23.18
   2   2  10  604.26   22.14
   2   2  10  682.23   23.61
   2   2  10  590.74   21.86
  -2  -2 -10  624.63   18.91
   2   2  10  648.85   20.97
  -2  -2 -10  631.85   18.75
  -2  -2 -10  621.71   17.65
  -2  -2 -10  620.75   18.37
   2   2  11   58.73    5.06
   2   2  11   63.96    5.65
  -2  -2 -11   49.92    3.38
  -2  -2 -11   43.17    2.55
  -2  -2 -11   54.21    3.43
  -2  -2 -12   86.95    3.87
  -2  -2 -12   85.76    3.76
  -2  -2 -12   82.63    3.91
  -2  -3  10    0.24    1.67
  -2  -3   9   -0.52    1.86
   2   3  -9    0.31    0.83
   2   3  -9   -0.08    0.93
  -2  -3   9    2.34    2.22
  -2  -3   8   43.78    4.61
  -2  -3   8   40.88    4.42
   2   3  -8   39.82    3.12
   2   3  -8   40.39    3.00
   2   3  -7  151.71    6.36
  -2  -3   7  170.45    8.86
   2   3  -7  165.28    6.68
   2   3  -7  161.05    6.53
  -2  -3   7  153.85    9.35
  -2  -3   7  165.17    7.91
  -2  -3   7  171.33    9.05
   2   3  -7  165.03    6.42
   2   3  -7  175.84    7.14
   2   3  -7  174.10    6.93
   2   3  -6   12.31    1.71
  -2  -3   6    9.83    2.54
  -2  -3   6   15.12    2.20
   2   3  -6   15.75    1.77
   2   3  -6   17.23    1.83
  -2  -3   6   19.36    3.10
  -2  -3   6   13.50    2.21
   2   3  -6   12.51    1.78
   2   3  -6   13.60    1.84
   2   3  -6   14.29    1.62
  -2  -3   5   19.43    2.74
   2   3  -5   21.44    1.91
  -2  -3   5   23.29    2.37
   2   3  -5   18.79    1.76
   2   3  -5   18.68    1.81
  -2  -3   5   15.15    2.14
  -2  -3   5   16.74    1.63
  -2  -3   5   17.89    2.71
   2   3  -5   19.88    1.97
   2   3  -5   22.78    2.04
   2   3  -5   22.98    1.83
   2   3  -4  660.37   17.68
  -2  -3   4  657.53   18.38
  -2  -3   4  674.81   18.48
  -2  -3   4  627.79   19.66
   2   3  -4  662.07   17.54
   2   3  -4  636.72   17.75
  -2  -3   4  684.66   19.64
   2   3  -4  634.87   17.31
   2   3  -4  691.95   17.98
   2   3  -4  654.25   17.89
   2   3  -3  108.27    3.14
   2   3  -3  140.63    4.67
  -2  -3   3  144.36    4.98
  -2  -3   3  134.94    5.83
   2   3  -3  146.47    4.59
  -2  -3   3  149.19    5.85
  -2  -3   3  121.78    4.50
   2   3  -3  135.83    4.67
   2   3  -3  126.28    4.15
   2   3  -3  134.99    4.63
   2   3  -2    5.29    0.93
   2   3  -2    6.08    0.86
  -2  -3   2    5.02    0.87
  -2  -3   2    6.44    1.18
  -2  -3   2    5.11    0.77
   2   3  -1  664.56   17.01
   2   3  -1  697.59   17.87
  -2  -3   0 1408.48   35.99
   2   3   0 1417.05   35.09
   2   3   0 1412.60   36.87
  -2  -3  -1   78.80    3.17
  -2  -3  -1   74.45    2.74
  -2  -3  -2  632.60   15.58
  -2  -3  -2  580.95   15.63
  -2  -3  -2  587.15   15.44
  -2  -3  -3 1698.99   37.41
  -2  -3  -3 1667.75   37.38
  -2  -3  -3 1597.71   37.20
  -2  -3  -4   70.56    2.83
   2   3   4   62.94    1.77
  -2  -3  -4   64.25    2.41
  -2  -3  -4   64.94    2.65
  -2  -3  -5  316.04    8.80
   2   3   5  295.36    7.65
   2   3   5  310.93    8.59
   2   3   5  299.20    8.06
  -2  -3  -5  304.90    8.57
   2   3   6    2.76    0.62
   2   3   6    1.43    0.47
   2   3   6    0.26    0.74
  -2  -3  -6    0.63    0.46
  -2  -3  -6    2.49    0.68
  -2  -3  -6    0.74    0.72
  -2  -3  -6    1.24    0.59
  -2  -3  -6    4.04    0.76
  -2  -3  -6    1.43    0.61
   2   3   7   16.33    1.30
   2   3   7   22.81    2.17
   2   3   7   16.68    1.40
   2   3   7   24.09    2.41
  -2  -3  -7   16.36    1.33
  -2  -3  -7   20.80    1.91
  -2  -3  -7   19.75    1.83
  -2  -3  -7   17.48    2.21
  -2  -3  -7   21.58    1.73
  -2  -3  -7   17.03    1.47
  -2  -3  -7   18.54    1.69
   2   3   8   52.97    2.98
   2   3   8   61.44    4.12
  -2  -3  -8   64.04    3.23
   2   3   8   69.25    4.74
  -2  -3  -8   68.36    3.64
  -2  -3  -8   69.25    3.78
  -2  -3  -8   60.62    3.21
   2   3   8   61.76    3.86
  -2  -3  -8   69.25    4.26
  -2  -3  -8   52.79    3.41
  -2  -3  -8   62.96    3.48
  -2  -3  -8   64.58    3.56
  -2  -3  -8   54.91    2.97
  -2  -3  -8   62.10    3.51
  -2  -3  -8   58.19    3.28
   2   3   9  352.22   13.44
  -2  -3  -9  341.83   10.75
   2   3   9  407.91   14.97
  -2  -3  -9  389.71   12.07
   2   3   9  330.74   12.58
  -2  -3  -9  371.56   11.50
  -2  -3  -9  334.13   11.18
  -2  -3  -9  371.46   12.41
  -2  -3  -9  361.06   10.83
  -2  -3  -9  393.07   12.14
  -2  -3  -9  325.21   10.57
  -2  -3  -9  366.30   11.79
   2   3  10  127.01    8.29
   2   3  10  133.57    8.64
  -2  -3 -10  117.47    6.04
   2   3  10  124.65    7.07
  -2  -3 -10  112.00    5.06
  -2  -3 -10  116.40    5.65
  -2  -3 -10  128.76    5.91
  -2  -3 -10  128.46    5.91
  -2  -3 -10  129.71    5.56
  -2  -3 -11   28.28    2.62
  -2  -3 -11   26.90    2.33
  -2  -3 -11   27.42    2.69
  -2  -3 -12   22.91    2.20
  -2  -3 -12   23.60    2.11
  -2  -3 -12   20.51    1.53
  -2  -3 -12   25.62    2.19
  -2  -3 -13    4.49    0.95
  -2  -3 -13    3.44    0.80
  -2  -4   9   23.68    3.06
   2   4  -9   23.08    1.79
  -2  -4   9   19.57    2.67
  -2  -4   8   10.43    2.69
  -2  -4   8    6.95    2.35
   2   4  -8    6.42    1.37
   2   4  -8    7.01    1.29
  -2  -4   7  661.82   21.26
  -2  -4   7  609.08   20.00
   2   4  -7  578.92   17.73
   2   4  -7  571.19   17.83
  -2  -4   7  622.51   21.12
   2   4  -7  671.32   18.49
   2   4  -7  649.28   18.12
   2   4  -7  638.97   18.62
   2   4  -6  116.05    5.18
  -2  -4   6  135.27    7.48
  -2  -4   6  116.31    7.63
  -2  -4   6  131.53    6.76
   2   4  -6  121.88    5.36
   2   4  -6  120.47    5.46
  -2  -4   6  121.02    5.12
  -2  -4   6  124.03    7.46
   2   4  -6  130.51    5.83
   2   4  -6  135.09    6.03
   2   4  -5    7.11    1.33
  -2  -4   5    6.20    1.57
  -2  -4   5    5.10    2.59
   2   4  -5    4.85    1.14
  -2  -4   5    5.61    2.10
   2   4  -5    6.92    1.27
  -2  -4   5    4.98    1.09
  -2  -4   5    7.01    2.19
  -2  -4   5    5.56    1.73
   2   4  -5    4.16    0.94
   2   4  -5    5.68    1.32
   2   4  -5    4.38    1.23
  -2  -4   4   25.58    2.85
   2   4  -4   20.60    1.76
  -2  -4   4   22.61    2.35
  -2  -4   4   25.13    3.31
   2   4  -4   21.59    1.85
   2   4  -4   24.14    2.00
  -2  -4   4   22.91    2.46
  -2  -4   4   21.88    1.87
  -2  -4   4   22.39    2.83
   2   4  -4   20.95    1.64
   2   4  -4   22.89    2.02
   2   4  -4   21.95    2.01
   2   4  -3  370.82   10.72
  -2  -4   3  345.39   11.35
  -2  -4   3  381.19   11.42
   2   4  -3  362.02   10.67
  -2  -4   3  370.55   12.43
  -2  -4   3  380.82   12.50
   2   4  -3  334.54   10.03
   2   4  -3  378.90   10.91
   2   4  -2  169.28    5.79
  -2  -4   2  161.38    6.05
  -2  -4   2  177.71    6.79
  -2  -4   2  178.58    6.11
   2   4  -2  176.85    5.88
  -2  -4   2  177.03    6.92
   2   4  -2  175.68    5.81
   2   4  -2  167.94    5.72
  -2  -4   1   20.24    1.91
  -2  -4   1   18.10    1.54
   2   4  -1   23.43    1.73
  -2  -4   1   20.17    1.84
  -2  -4   1   19.94    1.50
   2   4  -1   20.78    1.57
   2   4   0  799.41   20.88
  -2  -4   0  766.48   19.69
  -2  -4   0  750.17   19.65
   2   4   0  772.95   20.15
  -2  -4   0  756.54   20.54
  -2  -4   0  782.73   21.64
  -2  -4  -1    0.70    1.11
   2   4   1    1.61    0.78
   2   4   1    1.14    1.71
  -2  -4  -2   16.44    1.54
  -2  -4  -2   17.40    1.28
  -2  -4  -2   18.05    0.97
  -2  -4  -3  176.62    5.80
  -2  -4  -3  178.73    5.65
   2   4   3  181.94    4.71
  -2  -4  -3  171.64    4.76
  -2  -4  -3  171.90    5.60
  -2  -4  -4  248.61    7.60
  -2  -4  -4  257.80    7.69
   2   4   4  261.44    6.92
  -2  -4  -4  235.45    7.24
  -2  -4  -4  246.05    7.51
   2   4   5   31.04    1.53
   2   4   5   32.49    1.77
  -2  -4  -5   32.97    2.05
  -2  -4  -5   28.57    1.55
  -2  -4  -5   27.67    1.56
  -2  -4  -5   31.67    1.91
  -2  -4  -5   25.18    1.64
   2   4   5   30.33    1.57
   2   4   6  861.04   22.36
   2   4   6  931.68   23.93
  -2  -4  -6  976.18   23.58
   2   4   6  899.46   22.76
   2   4   6  891.52   22.81
  -2  -4  -6  954.43   23.89
  -2  -4  -6  964.38   24.20
  -2  -4  -6  907.64   23.48
   2   4   7  195.74    7.30
   2   4   7  185.37    5.82
  -2  -4  -7  205.46    6.87
  -2  -4  -7  185.09    6.43
  -2  -4  -7  209.36    6.84
  -2  -4  -7  218.45    6.84
  -2  -4  -7  206.50    7.09
  -2  -4  -7  209.46    7.20
  -2  -4  -7  202.91    7.55
  -2  -4  -7  213.41    7.26
  -2  -4  -7  187.45    6.29
   2   4   8   31.18    2.97
   2   4   8   33.22    3.26
  -2  -4  -8   32.61    2.31
  -2  -4  -8   30.52    2.03
  -2  -4  -8   33.91    2.63
  -2  -4  -8   28.47    2.44
  -2  -4  -8   33.32    2.46
  -2  -4  -8   32.44    2.41
  -2  -4  -8   29.05    2.96
  -2  -4  -8   29.55    2.29
  -2  -4  -9    6.95    1.47
  -2  -4  -9    7.34    1.69
  -2  -4  -9    9.00    1.54
  -2  -4  -9    5.91    1.53
  -2  -4  -9    5.34    1.61
   2   4   9    5.69    2.16
   2   4   9    5.91    2.06
  -2  -4  -9    5.10    1.25
  -2  -4 -10    0.76    1.11
  -2  -4 -10    1.68    0.98
  -2  -4 -10    2.27    1.43
  -2  -4 -10    2.95    1.47
  -2  -4 -10    1.56    1.45
  -2  -4 -10    1.00    1.41
   2   4  10    0.67    2.16
   2   4  10    1.31    1.99
  -2  -4 -10    2.09    1.07
  -2  -4 -11   60.37    3.97
  -2  -4 -12   -0.08    1.35
   2   4  12    0.95    2.45
  -2  -4 -12    0.79    0.92
  -2  -4 -12    1.14    1.10
  -2  -4 -12    0.62    1.10
  -2  -4 -13   27.72    1.93
  -2  -4 -13   30.81    2.01
  -2  -5   9  118.54    4.97
  -2  -5   8   47.28    4.04
   2   5  -8   44.73    2.69
  -2  -5   8   41.11    3.77
  -2  -5   7    1.62    2.17
  -2  -5   7    0.18    2.00
   2   5  -7    1.47    0.98
   2   5  -7    3.15    1.15
   2   5  -6  137.36    5.43
  -2  -5   6  142.49    7.86
  -2  -5   6  133.61    7.21
   2   5  -6  141.81    5.84
   2   5  -6  139.38    5.96
  -2  -5   6  147.80    8.16
   2   5  -6  149.76    6.24
   2   5  -6  138.14    6.21
   2   5  -6  139.74    5.70
  -2  -5   5  766.25   23.20
   2   5  -5  710.75   19.96
  -2  -5   5  745.07   22.46
   2   5  -5  755.63   20.55
   2   5  -5  722.30   20.48
  -2  -5   5  721.41   20.52
  -2  -5   5  732.71   23.62
   2   5  -5  758.15   21.07
   2   5  -4  626.72   17.87
   2   5  -4  702.38   18.64
  -2  -5   4  618.22   20.80
  -2  -5   4  680.27   19.99
   2   5  -4  674.28   18.51
  -2  -5   4  656.16   18.67
  -2  -5   4  672.01   21.27
  -2  -5   4  575.13   19.60
   2   5  -4  689.11   18.93
  -2  -5   3  163.67    7.40
   2   5  -3  167.73    5.81
   2   5  -3  178.86    6.30
  -2  -5   3  173.58    7.95
   2   5  -3  176.50    6.38
  -2  -5   3  173.76    7.09
   2   5  -3  181.64    6.56
   2   5  -3  178.19    6.60
  -2  -5   3  154.48    7.07
  -2  -5   3  186.01    8.26
  -2  -5   2  141.49    6.24
  -2  -5   2  144.75    5.75
   2   5  -2  136.56    5.33
  -2  -5   2  130.20    5.84
  -2  -5   2  145.02    6.67
   2   5  -2  137.94    5.22
   2   5  -2  143.92    5.29
   2   5  -1    6.81    1.07
  -2  -5   1    7.26    1.13
   2   5  -1    6.64    1.19
  -2  -5   1    8.40    1.53
  -2  -5   1    5.57    1.38
  -2  -5   1    7.59    1.57
   2   5  -1    8.24    0.98
  -2  -5   0  504.98   15.55
   2   5   0  470.48   13.15
  -2  -5   0  471.41   14.06
   2   5   0  469.40   12.67
  -2  -5   0  489.95   13.10
   2   5   0  512.46   13.62
  -2  -5   0  428.75   12.25
   2   5   1    2.16    0.39
   2   5   1    3.02    0.98
  -2  -5  -1    2.21    1.39
  -2  -5  -1    1.35    0.99
  -2  -5  -2  793.94   21.22
   2   5   2  805.25   20.03
  -2  -5  -3    0.07    0.93
  -2  -5  -3    0.62    0.20
  -2  -5  -3    0.38    0.43
  -2  -5  -4   29.23    1.90
  -2  -5  -4   31.97    2.12
  -2  -5  -4   27.62    1.25
  -2  -5  -4   27.15    1.68
  -2  -5  -4   28.36    1.70
   2   5   5  201.71    6.41
  -2  -5  -5  228.64    6.40
  -2  -5  -5  239.78    7.37
  -2  -5  -5  236.47    7.36
  -2  -5  -5  212.52    6.28
  -2  -5  -5  206.15    7.08
  -2  -5  -5  209.72    6.82
   2   5   6   64.19    2.40
   2   5   6   61.39    3.11
  -2  -5  -6   67.83    2.84
  -2  -5  -6   61.75    3.20
  -2  -5  -6   69.84    3.16
   2   5   6   70.73    2.94
  -2  -5  -6   71.43    3.54
  -2  -5  -6   65.35    2.78
  -2  -5  -6   63.06    2.77
   2   5   7  801.66   23.44
   2   5   7  835.59   22.13
  -2  -5  -7  874.15   23.25
  -2  -5  -7  875.76   23.33
  -2  -5  -7  912.22   22.85
  -2  -5  -7  852.80   23.59
  -2  -5  -7  893.52   22.98
  -2  -5  -7  847.00   23.32
  -2  -5  -7  929.05   23.82
  -2  -5  -7  864.10   23.11
  -2  -5  -7  849.63   23.79
  -2  -5  -7  829.63   22.57
  -2  -5  -7  867.98   22.70
  -2  -5  -7  851.16   22.70
   2   5   8  113.13    5.92
  -2  -5  -8  119.92    4.90
  -2  -5  -8  127.27    5.60
  -2  -5  -8  127.53    5.53
  -2  -5  -8  133.41    5.29
  -2  -5  -8  127.13    5.66
  -2  -5  -8  127.13    5.26
  -2  -5  -8  125.83    5.86
  -2  -5  -8  133.99    5.22
  -2  -5  -8  122.87    5.07
   2   5   9  368.39   14.00
  -2  -5  -9  351.05   11.44
  -2  -5  -9  387.00   12.70
  -2  -5  -9  406.74   12.67
  -2  -5  -9  389.77   12.90
  -2  -5  -9  405.92   12.79
  -2  -5  -9  408.06   12.29
  -2  -5 -10    6.28    1.55
  -2  -5 -10    6.79    1.52
   2   5  10    5.68    2.47
   2   5  10    4.64    2.61
  -2  -5 -10    6.10    1.80
  -2  -5 -10    6.95    1.69
   2   5  10   10.19    2.73
  -2  -5 -10    7.54    1.42
   2   5  11   87.15    7.38
  -2  -5 -11   76.61    4.28
  -2  -5 -11   73.65    4.02
  -2  -5 -11   76.90    4.56
  -2  -5 -12    0.65    1.33
  -2  -5 -12    0.86    1.20
  -2  -5 -13   44.14    2.55
  -2  -5 -13   43.10    2.52
  -2  -6   7   34.35    3.51
   2   6  -7   32.83    2.33
  -2  -6   7   29.75    3.31
  -2  -6   6 1077.68   31.10
  -2  -6   6 1038.71   31.41
   2   6  -6 1075.74   28.79
   2   6  -5  260.78    8.56
  -2  -6   5  285.64   11.22
   2   6  -5  291.34    9.45
   2   6  -5  266.47    9.24
  -2  -6   5  286.90    9.51
  -2  -6   5  289.11   12.07
   2   6  -5  303.14    9.91
   2   6  -4  106.40    4.45
  -2  -6   4  113.93    5.23
  -2  -6   4  107.23    6.94
   2   6  -4  114.12    5.28
   2   6  -4  111.16    5.24
   2   6  -4  110.66    5.00
  -2  -6   4  113.55    6.23
  -2  -6   3   26.47    3.03
  -2  -6   3   26.38    3.44
   2   6  -3   27.09    2.37
   2   6  -3   31.58    2.50
   2   6  -3   36.66    2.61
  -2  -6   3   33.63    3.12
  -2  -6   2   13.27    3.75
  -2  -6   2   15.94    2.25
  -2  -6   2   17.16    2.65
  -2  -6   2   11.31    2.18
   2   6  -2   14.57    1.60
  -2  -6   2   12.56    1.89
   2   6  -2   13.59    1.70
  -2  -6   1  116.50    7.42
  -2  -6   1  125.89    5.42
   2   6  -1  130.21    5.34
  -2  -6   1  132.14    6.46
   2   6  -1  122.97    4.82
   2   6  -1  116.63    4.63
  -2  -6   0  819.39   25.45
   2   6   0  849.12   22.16
   2   6   0  886.22   23.26
  -2  -6   0  849.85   24.15
   2   6   0  832.89   22.16
  -2  -6  -1 1001.09   28.66
   2   6   1 1038.99   26.07
  -2  -6  -1 1027.81   25.73
  -2  -6  -1 1018.04   25.62
   2   6   1 1026.78   27.13
  -2  -6  -1 1017.60   27.60
  -2  -6  -1  974.58   25.81
   2   6   1  980.64   25.56
  -2  -6  -2  164.75    7.11
  -2  -6  -2  180.83    5.66
  -2  -6  -2  180.18    5.62
   2   6   2  167.70    6.16
   2   6   2  175.33    6.40
   2   6   2  177.75    6.59
  -2  -6  -2  162.99    5.67
  -2  -6  -2  172.16    5.63
  -2  -6  -2  169.70    6.10
   2   6   3 2306.60   48.65
  -2  -6  -3 2344.61   48.63
  -2  -6  -3 2104.18   46.90
  -2  -6  -3 2306.12   46.90
   2   6   3 2120.01   48.61
  -2  -6  -4   26.95    1.97
  -2  -6  -4   27.50    2.31
  -2  -6  -4   24.18    1.13
  -2  -6  -4   26.44    1.75
  -2  -6  -4   26.58    1.79
  -2  -6  -5  134.00    5.45
  -2  -6  -5  147.69    5.61
  -2  -6  -5  138.59    4.33
  -2  -6  -5  139.16    5.13
   2   6   6  287.94    8.24
  -2  -6  -6  318.58    8.73
  -2  -6  -6  317.29    9.43
   2   6   6  313.40    9.26
  -2  -6  -6  292.69    9.38
  -2  -6  -6  315.31    9.97
  -2  -6  -6  286.78    9.93
  -2  -6  -6  292.62    8.58
   2   6   7    7.43    1.61
  -2  -6  -7   11.29    1.17
  -2  -6  -7    8.25    1.23
   2   6   7   11.00    1.28
  -2  -6  -7    9.89    1.24
  -2  -6  -7    9.35    1.43
  -2  -6  -7    8.93    1.88
  -2  -6  -7   10.26    1.64
  -2  -6  -7   10.44    1.61
  -2  -6  -7   10.72    1.83
  -2  -6  -7   12.15    1.56
  -2  -6  -7    9.89    1.58
  -2  -6  -7   12.14    1.16
  -2  -6  -7    8.99    1.08
   2   6   8   82.81    5.04
  -2  -6  -8   97.38    4.35
   2   6   8   95.05    3.91
  -2  -6  -8   96.92    4.96
  -2  -6  -8  103.38    4.89
  -2  -6  -8   97.96    4.11
  -2  -6  -8  106.76    4.61
  -2  -6  -8  100.72    4.67
  -2  -6  -8  105.98    5.13
  -2  -6  -8   99.75    5.28
  -2  -6  -8   94.65    4.15
   2   6   9   95.71    6.10
   2   6   9  113.35    7.52
  -2  -6  -9  104.94    4.70
  -2  -6  -9  109.30    5.40
  -2  -6  -9  114.42    5.65
  -2  -6  -9  115.85    5.86
  -2  -6  -9  116.12    5.22
  -2  -6  -9  122.68    5.75
  -2  -6  -9  112.21    4.85
  -2  -6  -9  110.30    4.67
   2   6  10  409.09   17.71
  -2  -6 -10  428.81   13.22
  -2  -6 -10  417.93   13.51
  -2  -6 -10  430.08   12.75
  -2  -6 -10  409.23   13.44
  -2  -6 -10  398.79   13.22
  -2  -6 -10  389.27   12.10
  -2  -6 -10  392.95   12.35
  -2  -6 -11    2.12    1.55
  -2  -6 -11    4.74    1.84
  -2  -6 -11    5.10    1.80
   2   6  11    6.20    4.69
   2   6  11    7.17    2.65
   2   6  11    7.61    3.04
  -2  -6 -11    5.76    2.06
  -2  -6 -12  172.03    6.76
  -2  -6 -12  171.35    6.72
  -2  -6 -12  166.54    6.41
   2   6  13   11.46    2.87
  -2  -6 -13    6.92    1.11
  -2  -6 -13   11.12    1.55
  -2  -7   6   18.11    2.65
   2   7  -6   16.43    1.67
  -2  -7   5   34.18    3.59
  -2  -7   5   31.78    3.67
   2   7  -5   34.60    2.65
  -2  -7   5   34.75    2.48
  -2  -7   5   28.06    2.27
  -2  -7   4   12.14    1.75
  -2  -7   4   15.74    2.89
   2   7  -4   12.49    1.62
  -2  -7   4   13.17    2.49
  -2  -7   4   14.60    2.43
  -2  -7   3    2.39    1.54
  -2  -7   3    3.37    1.56
   2   7  -3    4.68    1.22
   2   7  -3    3.16    0.97
  -2  -7   3    2.76    1.15
  -2  -7   3    4.79    2.07
  -2  -7   3    6.63    3.02
  -2  -7   2    3.12    1.53
  -2  -7   2    6.20    1.83
   2   7  -2    2.30    1.09
   2   7  -2    2.75    0.90
  -2  -7   2    2.87    1.12
  -2  -7   2    4.14    2.12
   2   7  -2    4.47    1.17
  -2  -7   1   32.85    3.92
  -2  -7   1   29.74    4.44
  -2  -7   1   35.82    3.00
   2   7  -1   39.20    2.84
   2   7  -1   37.46    2.29
  -2  -7   1   34.30    2.30
  -2  -7   1   36.66    3.72
   2   7  -1   34.03    2.42
  -2  -7   0    2.11    2.39
  -2  -7   0    1.67    1.99
   2   7   0    3.32    1.27
   2   7   0    1.38    0.67
  -2  -7   0    2.15    0.77
  -2  -7   0    1.91    0.71
  -2  -7   0    1.70    1.62
   2   7   0    3.26    0.84
  -2  -7  -1  511.98   16.66
  -2  -7  -1  443.39   14.89
   2   7   1  477.08   14.62
  -2  -7  -1  464.75   14.12
  -2  -7  -1  481.00   13.14
   2   7   1  467.00   12.97
  -2  -7  -1  500.40   13.01
  -2  -7  -1  474.98   13.37
  -2  -7  -1  480.22   15.50
   2   7   1  454.83   12.98
  -2  -7  -2 1346.49   36.62
   2   7   2 1290.84   35.32
  -2  -7  -2 1368.26   33.93
   2   7   2 1284.50   33.39
  -2  -7  -2 1353.29   33.76
  -2  -7  -2 1352.58   34.42
  -2  -7  -2 1336.67   33.94
  -2  -7  -2 1309.76   34.78
   2   7   3  662.35   19.67
   2   7   3  646.86   17.55
  -2  -7  -3  664.20   18.31
  -2  -7  -3  680.66   19.72
  -2  -7  -3  626.85   18.24
   2   7   4 1161.29   35.06
  -2  -7  -4 1267.68   31.96
   2   7   4 1131.74   31.97
  -2  -7  -4 1282.77   32.02
  -2  -7  -4 1296.34   32.33
  -2  -7  -4 1280.93   32.29
  -2  -7  -4 1251.83   33.24
  -2  -7  -4 1302.96   33.67
  -2  -7  -4 1175.64   31.91
  -2  -7  -5    3.82    0.90
  -2  -7  -5    2.66    0.85
   2   7   5    1.79    1.62
  -2  -7  -5    3.91    0.97
  -2  -7  -5    6.67    1.12
  -2  -7  -5    2.10    1.93
  -2  -7  -5    3.57    1.40
  -2  -7  -5    4.35    1.14
  -2  -7  -5    6.50    1.58
   2   7   5    4.20    2.15
  -2  -7  -5    3.59    0.50
  -2  -7  -6  104.34    4.58
  -2  -7  -6   98.00    4.64
  -2  -7  -6   97.76    5.10
  -2  -7  -6  114.00    4.69
  -2  -7  -6  108.04    4.35
  -2  -7  -6  110.37    4.98
  -2  -7  -6  105.63    5.56
  -2  -7  -6  105.21    4.64
  -2  -7  -6  118.93    5.18
  -2  -7  -6  107.34    5.21
  -2  -7  -6  111.06    3.80
   2   7   7   10.97    2.85
  -2  -7  -7   10.06    1.07
  -2  -7  -7   17.65    1.77
   2   7   7   10.83    1.43
  -2  -7  -7    9.18    1.52
  -2  -7  -7    9.97    2.04
  -2  -7  -7    9.88    1.24
  -2  -7  -7   10.32    1.35
  -2  -7  -7   10.30    1.86
  -2  -7  -7    9.93    1.86
  -2  -7  -7   10.55    1.97
  -2  -7  -7    9.85    1.63
  -2  -7  -7   10.71    1.78
  -2  -7  -7    9.31    1.02
   2   7   8  226.59   11.11
   2   7   8  208.69    7.20
  -2  -7  -8  206.14    7.50
  -2  -7  -8  219.22    7.52
  -2  -7  -8  200.15    7.88
  -2  -7  -8  194.77    6.69
  -2  -7  -8  205.47    7.15
  -2  -7  -8  213.33    7.80
  -2  -7  -8  230.26    8.52
  -2  -7  -8  207.36    8.50
  -2  -7  -8  200.38    6.73
   2   7   9    2.70    3.17
  -2  -7  -9    3.31    1.09
  -2  -7  -9    2.70    0.84
  -2  -7  -9    1.08    1.42
  -2  -7  -9    2.42    1.68
  -2  -7  -9    2.61    1.77
  -2  -7  -9    3.83    1.39
  -2  -7  -9    3.07    1.51
  -2  -7  -9    2.56    0.78
   2   7  10  322.10   16.85
  -2  -7 -10  299.57    9.99
  -2  -7 -10  325.84   11.51
  -2  -7 -10  321.24   11.36
  -2  -7 -10  304.24   10.49
  -2  -7 -10  312.03   11.08
  -2  -7 -10  301.87    9.81
  -2  -7 -10  315.57   11.13
  -2  -7 -10  328.77   11.08
  -2  -7 -11  106.87    5.47
  -2  -7 -11   95.68    5.12
  -2  -7 -11  105.04    5.50
  -2  -7 -11  106.25    5.45
  -2  -7 -11  103.85    5.23
  -2  -7 -12   16.93    2.19
  -2  -7 -12   14.71    2.04
  -2  -7 -12   16.44    2.11
  -2  -7 -12   17.84    2.24
  -2  -7 -13   94.76    3.43
   2   7  13  146.00    7.34
  -2  -8   5   28.93    2.98
  -2  -8   5   34.06    3.02
   2   8  -5   28.64    2.06
  -2  -8   4   11.10    2.31
   2   8  -4   13.01    1.64
  -2  -8   4    9.03    1.51
  -2  -8   4   14.40    1.67
  -2  -8   3  130.30    5.65
  -2  -8   3  119.00    7.04
   2   8  -3  122.85    5.35
  -2  -8   2    1.47    2.02
   2   8  -2    0.29    0.81
   2   8  -2    0.34    0.65
  -2  -8   2    0.11    0.92
  -2  -8   2    1.66    1.85
   2   8  -2    1.09    0.88
  -2  -8   1   69.86    6.12
  -2  -8   1   60.49    4.86
  -2  -8   1   61.96    4.41
   2   8  -1   71.36    4.04
   2   8  -1   64.55    3.19
  -2  -8   1   71.19    4.15
  -2  -8   1   70.12    3.47
  -2  -8   1   63.45    5.10
   2   8  -1   69.33    3.64
  -2  -8   0  177.29    9.45
  -2  -8   0  158.78    7.91
  -2  -8   0  161.78    7.22
   2   8   0  183.98    7.26
   2   8   0  167.09    5.75
  -2  -8   0  173.32    6.51
  -2  -8   0  182.06    8.66
   2   8   0  168.50    6.17
  -2  -8  -1   10.78    1.15
   2   8   1   11.35    1.12
  -2  -8  -1    8.00    1.24
  -2  -8  -1   10.21    1.43
  -2  -8  -1   12.27    2.40
  -2  -8  -1    7.20    2.67
   2   8   1    9.74    1.76
  -2  -8  -2 1145.32   29.11
  -2  -8  -2 1134.12   28.90
  -2  -8  -2 1134.83   29.78
  -2  -8  -2 1160.74   30.42
  -2  -8  -2 1096.26   29.53
  -2  -8  -2 1098.71   32.10
  -2  -8  -2 1023.37   30.33
   2   8   2 1129.77   30.80
   2   8   3  103.62    5.40
  -2  -8  -3  105.67    4.31
  -2  -8  -3  107.33    4.43
  -2  -8  -3  101.82    5.85
  -2  -8  -3   95.32    4.90
  -2  -8  -3   95.26    4.84
  -2  -8  -3   97.07    5.02
  -2  -8  -3  101.22    4.65
  -2  -8  -3  104.42    4.78
   2   8   4  997.06   28.74
  -2  -8  -4  991.63   27.32
  -2  -8  -4 1044.47   27.34
  -2  -8  -4  985.51   27.65
  -2  -8  -4 1041.58   28.55
  -2  -8  -4  968.00   27.07
  -2  -8  -4  984.24   27.13
  -2  -8  -5  120.23    4.99
  -2  -8  -5  114.36    4.94
  -2  -8  -5  108.60    5.05
  -2  -8  -5  109.22    4.30
  -2  -8  -5  121.12    5.22
  -2  -8  -5  112.03    5.04
   2   8   5   99.41    8.22
  -2  -8  -5  118.77    5.72
  -2  -8  -5  125.85    6.30
  -2  -8  -5  108.13    4.80
  -2  -8  -5  125.32    5.31
  -2  -8  -5  115.53    4.95
  -2  -8  -6  781.45   21.07
  -2  -8  -6  757.63   21.03
  -2  -8  -6  711.84   20.93
  -2  -8  -6  746.16   20.21
  -2  -8  -6  739.56   20.82
   2   8   6  706.47   26.53
  -2  -8  -6  789.29   22.26
  -2  -8  -6  773.98   21.64
  -2  -8  -6  767.60   20.65
  -2  -8  -6  727.66   21.62
  -2  -8  -7  648.54   18.74
   2   8   7  659.00   18.66
  -2  -8  -7  632.76   17.56
  -2  -8  -7  653.11   19.65
  -2  -8  -7  648.85   18.12
  -2  -8  -7  629.63   18.27
  -2  -8  -7  668.24   18.64
   2   8   7  647.15   24.89
  -2  -8  -7  691.09   19.60
  -2  -8  -7  638.48   19.50
  -2  -8  -7  637.39   18.65
  -2  -8  -7  701.92   18.39
   2   8   8  321.48   10.30
  -2  -8  -8  319.32   10.51
  -2  -8  -8  299.91    9.68
  -2  -8  -8  313.68   10.78
  -2  -8  -8  305.52   10.47
  -2  -8  -8  308.09   11.34
  -2  -8  -8  327.08   11.32
  -2  -8  -9    3.60    1.11
  -2  -8  -9    3.16    0.80
  -2  -8  -9    1.36    1.61
  -2  -8  -9    2.12    0.94
   2   8   9    8.26    5.11
  -2  -8  -9    8.11    1.82
  -2  -8  -9    3.00    1.61
  -2  -8  -9    1.63    1.78
  -2  -8 -10  213.26    7.83
  -2  -8 -10  217.76    8.54
   2   8  10  234.69   16.37
  -2  -8 -10  233.26    9.18
  -2  -8 -10  209.78    8.48
  -2  -8 -10  216.81    8.89
  -2  -8 -11  236.92    8.37
  -2  -8 -11  254.61    9.08
  -2  -8 -11  290.38    9.99
  -2  -8 -11  272.59    9.52
   2   8  12    9.92    2.49
  -2  -8 -12    6.52    1.70
  -2  -8 -12    5.30    1.54
  -2  -8 -12    5.14    1.66
   2   8  13  134.25    7.26
  -2  -8 -13  150.82    5.38
  -2  -9   4   27.00    2.41
  -2  -9   4   20.32    1.55
  -2  -9   3    0.36    1.37
   2   9  -3    0.88    0.67
  -2  -9   3    1.46    0.85
  -2  -9   2    1.10    1.63
   2   9  -2    1.17    0.76
  -2  -9   2    1.48    1.06
   2   9  -1  135.72    5.77
  -2  -9   1  117.76    6.24
   2   9  -1  125.11    5.11
  -2  -9   1  145.13    7.04
  -2  -9   1  144.95    6.13
   2   9   0   18.14    2.09
  -2  -9   0   11.61    2.85
  -2  -9   0   14.53    2.45
  -2  -9   0   24.79    3.03
  -2  -9   0   18.43    2.13
  -2  -9   0   20.31    1.85
  -2  -9  -1  172.33    6.29
  -2  -9  -1  165.95    8.84
  -2  -9  -1  157.91    7.20
   2   9   1  178.22    7.34
  -2  -9  -2  123.00    4.74
  -2  -9  -2  116.01    5.03
  -2  -9  -2  107.81    6.67
  -2  -9  -2  111.18    5.63
   2   9   2  121.41    6.05
   2   9   3  169.99    7.54
  -2  -9  -3  173.57    6.20
  -2  -9  -3  165.66    5.94
  -2  -9  -3  157.86    6.89
  -2  -9  -3  164.56    6.60
  -2  -9  -3  150.34    7.74
  -2  -9  -3  149.97    6.51
  -2  -9  -3  152.17    6.83
   2   9   4    2.29    1.53
  -2  -9  -4    3.53    1.02
  -2  -9  -4    3.54    1.07
  -2  -9  -4    5.55    1.35
  -2  -9  -4    4.41    1.30
  -2  -9  -4    2.78    1.32
  -2  -9  -4    3.38    1.74
  -2  -9  -4    2.63    1.68
  -2  -9  -4    2.66    1.50
  -2  -9  -5 1677.42   41.63
  -2  -9  -5 1627.67   41.98
  -2  -9  -5 1604.22   41.93
  -2  -9  -5 1584.69   42.49
  -2  -9  -5 1611.19   42.95
  -2  -9  -5 1532.98   41.18
  -2  -9  -6  378.94   11.64
   2   9   6  347.16   11.48
  -2  -9  -6  312.81   10.55
  -2  -9  -6  359.33   11.64
  -2  -9  -6  367.14   11.59
   2   9   6  340.68   15.90
  -2  -9  -6  365.35   12.20
  -2  -9  -6  394.01   13.03
  -2  -9  -6  342.06   11.64
  -2  -9  -6  362.47   10.95
  -2  -9  -7    3.40    1.14
  -2  -9  -7    3.71    1.67
  -2  -9  -7    5.34    1.27
  -2  -9  -7    5.61    1.34
   2   9   7    2.07    5.25
  -2  -9  -7    6.11    1.30
  -2  -9  -7    4.95    1.81
   2   9   8  459.76   14.00
  -2  -9  -8  462.77   14.20
  -2  -9  -8  463.05   13.92
  -2  -9  -8  441.06   13.46
  -2  -9  -8  460.78   14.98
   2   9   9  268.30    9.28
  -2  -9  -9  276.26    9.65
  -2  -9  -9  284.68   10.05
  -2  -9  -9  266.58    8.68
  -2  -9  -9  282.45   10.22
  -2  -9  -9  296.98   10.70
  -2  -9  -9  287.05   10.64
  -2  -9 -10   25.46    2.26
  -2  -9 -10   21.93    2.70
  -2  -9 -10   20.57    2.50
  -2  -9 -10   21.59    2.84
  -2  -9 -10   22.89    2.66
  -2  -9 -10   19.82    1.76
  -2  -9 -11  244.94    8.98
  -2  -9 -11  221.45    7.99
  -2  -9 -11  221.94    8.41
  -2  -9 -12  429.33   12.13
  -2  -9 -12  348.72   10.65
  -2  -9 -13   76.06    3.44
  -2 -10   3   27.03    1.72
   2  10  -2   64.13    3.07
  -2 -10   2   69.15    3.67
  -2 -10   1    4.22    1.13
  -2 -10   0   40.67    2.97
  -2 -10   0   35.66    2.26
  -2 -10  -1    8.37    2.33
   2  10   1   11.75    1.79
  -2 -10  -1   13.71    1.82
  -2 -10  -1   10.36    1.23
  -2 -10  -1   11.72    1.49
   2  10   2   90.48    4.99
  -2 -10  -2   89.14    5.88
  -2 -10  -2   89.47    5.15
  -2 -10  -2   96.26    4.33
  -2 -10  -2   93.45    4.78
   2  10   3  323.15   11.83
  -2 -10  -3  341.11   10.87
  -2 -10  -3  309.19   12.34
  -2 -10  -3  318.68   10.53
  -2 -10  -3  320.23   11.41
  -2 -10  -4   56.44    3.12
   2  10   4   52.26    3.52
  -2 -10  -4   58.71    3.72
  -2 -10  -4   48.65    3.66
  -2 -10  -4   52.89    3.47
   2  10   4   59.75    4.36
  -2 -10  -4   55.52    4.30
  -2 -10  -4   58.04    3.26
  -2 -10  -5   84.24    4.09
   2  10   5   79.60    4.38
  -2 -10  -5   85.20    4.52
  -2 -10  -5   85.92    4.53
  -2 -10  -5   75.59    4.08
  -2 -10  -5   78.02    4.62
  -2 -10  -5   74.31    3.77
   2  10   5   79.44    5.28
  -2 -10  -5   71.71    4.75
  -2 -10  -5   77.49    3.77
  -2 -10  -6  696.79   19.16
   2  10   6  627.70   19.12
  -2 -10  -6  683.60   19.40
  -2 -10  -6  607.42   18.18
  -2 -10  -6  655.47   19.77
  -2 -10  -6  678.23   19.47
   2  10   6  625.65   21.01
  -2 -10  -6  656.02   19.90
  -2 -10  -6  699.62   18.23
  -2 -10  -7  443.67   13.91
  -2 -10  -7  436.68   13.89
  -2 -10  -7  416.25   13.62
  -2 -10  -7  468.72   12.97
   2  10   8   76.53    4.27
  -2 -10  -8   91.51    4.59
  -2 -10  -8   79.60    4.23
  -2 -10  -8   84.38    4.94
  -2 -10  -9   66.33    3.80
  -2 -10  -9   63.96    3.53
  -2 -10  -9   54.40    3.07
  -2 -10  -9   61.84    4.22
  -2 -10  -9   63.81    4.07
  -2 -10 -10  110.94    5.00
  -2 -10 -10  108.46    4.56
  -2 -10 -10  113.36    5.24
  -2 -10 -10  113.74    5.69
  -2 -10 -11    1.34    0.83
  -2 -10 -11    3.82    1.51
  -2 -10 -11    2.41    1.39
  -2 -10 -12   83.37    4.07
  -2 -10 -13   11.78    1.35
  -2 -11   1    6.61    1.14
  -2 -11   1    7.12    1.07
   2  11  -1    6.90    0.93
  -2 -11   0    3.62    1.00
  -2 -11   0    2.61    1.03
   2  11   0    3.50    0.86
  -2 -11  -1   43.89    2.88
  -2 -11  -1   38.86    2.29
  -2 -11  -1   41.01    3.09
  -2 -11  -2    2.52    0.79
  -2 -11  -2    0.92    0.91
  -2 -11  -2    1.23    0.80
  -2 -11  -2    1.67    1.40
  -2 -11  -3    1.16    0.83
  -2 -11  -3    1.31    0.95
  -2 -11  -3    2.05    0.98
  -2 -11  -4  393.67   12.20
  -2 -11  -4  363.73   11.73
   2  11   5  281.89    9.99
  -2 -11  -5  338.43   10.45
  -2 -11  -5  277.10    9.56
  -2 -11  -5  332.25   10.33
  -2 -11  -5  265.43    9.14
   2  11   5  285.92   11.20
  -2 -11  -5  272.76   10.57
  -2 -11  -6  205.06    7.42
  -2 -11  -6  221.03    8.02
  -2 -11  -6  225.72    8.07
  -2 -11  -6  194.02    7.85
   2  11   6  186.89    8.84
  -2 -11  -6  190.01    8.12
  -2 -11  -7    0.75    0.83
  -2 -11  -7    0.79    0.93
  -2 -11  -7    0.57    0.92
  -2 -11  -7    0.98    1.51
  -2 -11  -8   48.46    3.11
  -2 -11  -8   42.19    2.88
  -2 -11  -8   47.43    3.08
  -2 -11  -9   21.04    2.01
  -2 -11  -9   19.35    2.37
  -2 -11  -9   18.66    1.84
  -2 -11  -9   18.07    1.68
  -2 -11 -10   16.02    1.67
  -2 -11 -10   17.50    2.21
   2  11  10   16.21    1.55
  -2 -11 -11   90.97    3.98
  -2 -11 -11  103.39    4.59
  -2 -11 -12    3.46    1.10
  -2 -11 -13  117.17    3.87
  -2 -12   0    4.53    0.70
  -2 -12   0    4.26    0.77
   2  12   1    0.05    0.48
  -2 -12  -1   -0.13    0.67
  -2 -12  -1    0.28    0.58
   2  12   2   39.10    2.22
  -2 -12  -2   38.13    2.61
  -2 -12  -2   38.54    2.04
  -2 -12  -2   41.96    2.49
  -2 -12  -3    3.19    0.73
  -2 -12  -3    2.73    0.92
  -2 -12  -3    2.28    1.05
   2  12   4   65.74    3.18
  -2 -12  -4   73.05    3.46
   2  12   5   13.78    1.34
  -2 -12  -5   17.78    1.79
  -2 -12  -5   17.94    1.86
  -2 -12  -6   25.63    2.22
  -2 -12  -6   22.03    2.08
  -2 -12  -7  181.44    6.39
  -2 -12  -7  188.64    6.79
  -2 -12  -7  190.56    6.79
  -2 -12  -8    8.89    1.32
  -2 -12  -8   11.44    1.41
  -2 -12  -8    9.26    1.60
  -2 -12  -9    3.82    0.95
  -2 -12  -9    2.60    1.29
  -2 -12  -9    2.67    0.87
  -2 -12 -10    1.98    0.64
  -2 -12 -12   18.00    1.28
  -2 -13  -5  319.91    9.34
  -2 -13  -5  349.47    9.75
  -2 -13  -6   33.27    2.16
  -2 -13  -6   36.51    2.15
  -2 -13  -7   34.47    2.15
  -2 -13  -7   37.79    2.22
  -2 -13  -8   39.04    2.21
  -2 -13  -8   38.32    2.11
  -2 -13  -9    2.27    0.66
  -2 -13 -10    6.98    0.77
  -2 -14  -7   23.23    1.17
  -3  11   9   27.80    1.44
   3 -11  -8   26.07    1.63
   3 -11  -8   25.54    1.68
  -3  11   8   24.98    1.51
  -3  11   8   24.68    1.70
   3 -11  -7   35.49    2.19
   3 -11  -7   33.66    2.11
  -3  11   7   35.12    2.08
  -3  11   7   35.17    1.90
   3 -11  -6   59.79    2.86
   3 -11  -6   57.34    2.87
   3 -11  -6   55.68    2.87
  -3  11   6   50.83    2.60
  -3  11   6   53.90    2.43
   3 -11  -5   52.81    2.68
   3 -11  -5   56.42    2.84
   3 -11  -5   52.51    2.76
  -3  11   5   50.97    2.31
   3 -11  -4    4.60    0.87
  -3  11   4    4.12    0.68
   3 -11  -3   33.97    1.72
   3 -11  -3   40.28    1.95
   3 -11  -2    5.15    0.74
   3 -10 -10    1.14    0.56
  -3  10   9   19.33    1.67
   3 -10  -9   19.33    1.66
  -3  10   8   24.57    1.98
   3 -10  -8   24.01    1.99
   3 -10  -8   21.11    1.84
   3 -10  -8   25.78    2.00
  -3  10   7   45.70    2.77
   3 -10  -7   48.25    2.89
   3 -10  -7   45.30    2.91
   3 -10  -7   43.34    2.81
  -3  10   6    1.47    0.91
   3 -10  -6    0.84    0.73
   3 -10  -6    2.95    0.97
   3 -10  -6    0.95    0.90
   3 -10  -6    0.27    0.93
  -3  10   5   57.53    3.16
   3 -10  -5   64.24    3.59
   3 -10  -5   58.30    3.50
   3 -10  -5   65.84    3.77
  -3  10   4    0.68    0.75
  -3  10   4    0.16    0.61
   3 -10  -4   -0.35    0.88
   3 -10  -4    1.14    0.93
   3 -10  -4   -0.26    0.84
   3 -10  -3   96.71    4.46
   3 -10  -3   93.40    4.35
  -3  10   3  104.89    4.20
  -3  10   3   89.02    3.91
   3 -10  -3   95.80    4.60
  -3  10   2    2.43    0.81
   3 -10  -2    2.53    0.88
   3 -10  -2    3.22    0.85
  -3  10   1   25.16    1.58
  -3  10   1   25.59    1.74
   3  -9 -11   16.52    1.44
   3  -9 -10    7.19    1.24
   3  -9 -10    8.77    1.22
   3  -9  -9  133.33    5.36
  -3   9   9  139.82    5.31
   3  -9  -8   30.76    2.46
   3  -9  -8   32.71    2.39
   3  -9  -8   26.05    2.26
  -3   9   8   28.31    2.33
   3  -9  -8   30.44    2.08
  -3   9   7   10.77    1.61
   3  -9  -7   10.96    1.58
   3  -9  -7    9.99    1.55
   3  -9  -7   12.11    1.75
  -3   9   6    1.23    1.00
   3  -9  -6    1.73    0.95
   3  -9  -6    2.40    1.06
   3  -9  -6    0.55    1.11
   3  -9  -5  109.91    5.46
  -3   9   5   89.26    3.87
  -3   9   5  104.26    4.70
   3  -9  -5  106.83    4.78
   3  -9  -5  111.65    5.43
   3  -9  -5  101.45    5.34
   3  -9  -4   18.14    2.20
   3  -9  -4   14.57    2.07
  -3   9   4   14.99    1.59
   3  -9  -4   19.96    2.44
  -3   9   4   17.37    2.14
  -3   9   3    5.91    1.21
   3  -9  -3    5.29    1.66
   3  -9  -3    5.01    1.51
   3  -9  -3    3.66    1.36
   3  -9  -2   17.39    2.37
   3  -9  -2   18.16    2.20
  -3   9   1   27.46    2.20
   3  -9  -1   29.25    2.80
   3  -9  -1   27.29    2.41
   3  -9  -1   21.51    2.03
   3  -9  -1   24.57    2.15
  -3   9   0  120.15    4.63
   3  -9   0  113.83    5.22
  -3   9  -1  271.15    7.81
  -3   9  -1  245.06    7.93
  -3   9  -2   93.44    3.16
   3  -8 -11    1.38    0.61
  -3   8  11    0.79    1.00
  -3   8  11    0.51    0.68
   3  -8 -10   75.48    3.78
  -3   8  10   83.54    3.94
   3  -8  -9  156.99    6.30
   3  -8  -9  153.74    6.41
  -3   8   9  162.11    6.29
   3  -8  -8   90.11    4.51
   3  -8  -8   79.98    4.12
  -3   8   8   86.03    4.43
  -3   8   8   82.55    4.26
   3  -8  -8   73.33    4.19
   3  -8  -7   51.26    3.22
  -3   8   7   48.98    4.42
   3  -8  -7   53.42    3.45
  -3   8   7   53.70    3.41
   3  -8  -7   58.54    3.67
   3  -8  -7   51.06    3.53
  -3   8   7   56.58    3.41
   3  -8  -7   46.84    3.20
   3  -8  -7   47.36    3.31
   3  -8  -6   50.37    3.47
   3  -8  -6   51.00    3.55
  -3   8   6   49.08    3.22
   3  -8  -6   45.52    3.49
  -3   8   6   51.90    3.23
  -3   8   6   42.60    3.59
   3  -8  -6   50.56    3.27
  -3   8   6   36.16    3.75
   3  -8  -5    8.02    1.49
   3  -8  -5    8.37    1.80
  -3   8   5    7.46    1.37
   3  -8  -5    6.49    1.64
  -3   8   5    6.69    1.06
   3  -8  -5    8.74    1.78
  -3   8   5    7.22    1.71
   3  -8  -5    6.52    1.40
  -3   8   5    6.02    1.73
  -3   8   4   57.81    3.97
   3  -8  -4   65.20    4.16
  -3   8   4   50.42    3.80
   3  -8  -4   76.63    4.77
  -3   8   4   72.27    3.51
   3  -8  -4   55.14    3.66
  -3   8   4   67.65    3.75
   3  -8  -4   70.01    3.85
   3  -8  -4   75.49    4.55
  -3   8   3    8.49    1.56
   3  -8  -3    9.65    1.86
  -3   8   3    8.10    1.35
   3  -8  -3    9.82    1.97
   3  -8  -3    9.93    1.39
  -3   8   3    9.25    1.41
   3  -8  -3   11.76    2.30
   3  -8  -3    5.35    1.68
  -3   8   2    4.27    1.22
  -3   8   2    2.19    1.09
  -3   8   2    2.85    0.97
   3  -8  -2    1.67    1.39
   3  -8  -2    2.44    1.31
   3  -8  -2    3.27    1.87
  -3   8   2    1.74    0.98
  -3   8   2    2.18    1.18
   3  -8  -2    1.62    1.74
  -3   8   1   58.70    3.55
   3  -8  -1   49.49    4.74
  -3   8   1   47.65    3.09
   3  -8  -1   54.97    4.06
   3  -8  -1   51.86    3.62
   3  -8  -1   52.70    4.43
  -3   8   1   56.59    3.36
   3  -8  -1   55.08    4.35
  -3   8   0   28.20    2.38
   3  -8   0   25.77    2.69
   3  -8   0   33.26    3.51
  -3   8   0   31.34    2.45
   3  -8   0   28.69    3.22
   3  -8   0   24.66    2.31
   3  -8   0   22.92    2.21
  -3   8  -1  127.42    5.09
  -3   8  -1  115.37    4.99
   3  -8   1  114.05    6.02
  -3   8  -2    8.81    1.26
   3  -8   2   10.04    1.87
   3  -8   3    9.09    1.14
  -3   8  -3    8.40    1.05
   3  -7 -13   74.87    2.90
  -3   7  12    9.11    1.48
   3  -7 -12   12.66    1.58
   3  -7 -11  106.72    4.79
  -3   7  11   94.09    4.00
   3  -7 -11  100.53    4.10
   3  -7 -10   50.26    3.53
  -3   7  10   51.16    3.11
   3  -7 -10   45.73    2.82
  -3   7   9   -0.94    2.42
   3  -7  -9    0.38    0.86
  -3   7   9    0.71    0.96
  -3   7   9    1.80    1.15
   3  -7  -9    2.05    0.89
  -3   7   8  606.35   22.17
   3  -7  -8  661.62   19.12
  -3   7   8  704.83   19.31
   3  -7  -8  611.79   18.50
  -3   7   8  698.48   19.08
   3  -7  -8  644.83   19.32
  -3   7   7  682.55   18.76
   3  -7  -7  647.31   18.53
   3  -7  -7  678.97   18.99
  -3   7   7  587.94   21.20
   3  -7  -7  602.68   17.34
  -3   7   7  669.01   18.60
   3  -7  -7  633.90   18.77
   3  -7  -7  626.24   18.73
   3  -7  -6  269.95    9.24
  -3   7   6  256.15    8.75
   3  -7  -6  273.13    9.25
  -3   7   6  220.45   10.32
   3  -7  -6  227.68    8.57
   3  -7  -6  230.31    8.57
   3  -7  -6  230.72    7.89
  -3   7   6  246.92    8.62
  -3   7   5  237.92    8.25
   3  -7  -5  245.05    8.97
   3  -7  -5  250.06    8.74
   3  -7  -5  212.85    7.71
  -3   7   5  213.36    7.11
   3  -7  -5  253.21    9.21
   3  -7  -5  208.82    7.72
   3  -7  -5  218.52    7.60
  -3   7   4   20.09    2.01
   3  -7  -4   20.67    2.55
   3  -7  -4   20.24    2.15
  -3   7   4   16.07    1.71
  -3   7   4   14.33    2.39
   3  -7  -4   17.11    2.35
  -3   7   4   16.78    2.26
  -3   7   4   17.52    1.64
   3  -7  -4   23.17    2.79
   3  -7  -4   16.16    1.96
   3  -7  -4   17.67    2.13
  -3   7   3   25.13    2.18
   3  -7  -3   27.43    2.34
   3  -7  -3   31.55    3.10
  -3   7   3   22.23    2.13
  -3   7   3   30.95    2.79
  -3   7   3   25.33    2.59
   3  -7  -3   20.76    2.45
   3  -7  -3   26.28    3.22
  -3   7   3   30.27    2.24
   3  -7  -3   24.49    2.82
   3  -7  -2   63.08    4.97
  -3   7   2   65.60    3.47
   3  -7  -2   73.33    4.83
   3  -7  -2   65.72    3.46
  -3   7   2   65.04    3.90
  -3   7   2   56.28    3.47
   3  -7  -2   48.95    4.03
   3  -7  -2   69.41    5.21
  -3   7   2   67.48    3.58
   3  -7  -2   73.78    4.81
  -3   7   1  337.77   11.37
  -3   7   1  330.21   10.32
   3  -7  -1  354.36   12.84
   3  -7  -1  357.26   13.97
  -3   7   1  355.58   11.01
   3  -7  -1  363.64   12.71
  -3   7   1  323.58   10.90
   3  -7   0   16.86    3.79
  -3   7   0   18.89    2.15
  -3   7   0   15.31    1.82
   3  -7   0   20.49    3.50
  -3   7   0   18.28    2.06
   3  -7   0   15.58    2.68
  -3   7  -1 1069.68   26.61
  -3   7  -1  946.65   25.70
   3  -7   1  999.11   27.90
  -3   7  -1 1062.01   26.58
   3  -7   1 1051.99   30.43
   3  -7   1 1019.69   28.17
  -3   7  -1  866.27   26.15
   3  -7   1  855.33   25.88
  -3   7  -2    5.43    1.26
  -3   7  -2    5.81    1.32
  -3   7  -2    6.02    1.46
   3  -7   2    7.09    2.04
  -3   7  -3   12.79    1.57
   3  -7   3    9.22    1.94
  -3   7  -3    9.90    1.40
   3  -7   3    9.14    2.29
  -3   7  -3    8.82    1.60
   3  -7   4   -0.17    0.66
   3  -7   4    0.57    1.25
  -3   7  -4   -0.11    0.77
   3  -6 -13    5.54    0.96
   3  -6 -12   42.28    2.77
   3  -6 -12   39.68    2.72
   3  -6 -11   13.83    1.27
   3  -6 -11   18.37    2.28
   3  -6 -11   16.93    2.17
   3  -6 -11   16.12    1.60
   3  -6 -10   10.15    2.02
   3  -6 -10    8.03    1.25
   3  -6 -10   10.18    2.08
  -3   6  10    8.82    1.48
   3  -6 -10    8.15    1.30
   3  -6  -9  376.36   12.52
   3  -6  -9  362.82   12.18
  -3   6   9  342.45   15.54
   3  -6  -9  359.66   11.55
  -3   6   9  381.55   12.09
   3  -6  -9  363.04   12.82
   3  -6  -9  353.05   10.89
   3  -6  -9  372.99   11.56
   3  -6  -8    6.42    1.53
  -3   6   8    3.81    3.05
   3  -6  -8    9.55    1.45
  -3   6   8    7.28    1.52
   3  -6  -8    7.17    1.48
   3  -6  -8    7.38    1.25
   3  -6  -8    7.73    2.22
   3  -6  -8    5.87    1.24
  -3   6   8    9.07    1.65
   3  -6  -8    8.11    1.19
   3  -6  -8    6.85    1.37
   3  -6  -7 1001.32   26.90
   3  -6  -7  954.67   26.81
  -3   6   7  939.08   30.34
   3  -6  -7 1024.88   26.63
  -3   6   7 1027.09   26.64
   3  -6  -7  949.08   26.61
   3  -6  -7 1022.05   28.18
   3  -6  -7  899.97   26.25
   3  -6  -7  975.08   25.77
  -3   6   7  979.09   26.44
   3  -6  -7  936.52   25.15
   3  -6  -6   19.64    2.25
   3  -6  -6   17.96    2.11
   3  -6  -6   17.02    2.01
  -3   6   6   19.20    2.05
  -3   6   6   17.64    3.51
   3  -6  -6   21.28    2.20
   3  -6  -6   21.26    1.90
  -3   6   6   19.57    2.02
   3  -6  -6   19.19    1.65
  -3   6   5  528.28   15.21
   3  -6  -5  509.73   15.72
   3  -6  -5  557.42   15.81
  -3   6   5  492.56   17.30
   3  -6  -5  542.99   16.05
   3  -6  -5  546.60   16.07
   3  -6  -5  474.81   15.02
   3  -6  -5  514.22   14.46
   3  -6  -5  494.27   15.01
   3  -6  -4   30.83    2.54
   3  -6  -4   25.01    2.65
  -3   6   4   30.59    2.32
   3  -6  -4   30.27    3.02
  -3   6   4   28.87    2.16
  -3   6   4   25.30    3.01
   3  -6  -4   32.77    3.09
   3  -6  -4   26.09    2.50
  -3   6   4   29.61    1.96
   3  -6  -4   26.42    2.34
   3  -6  -4   27.83    2.08
  -3   6   3   12.44    1.51
   3  -6  -3    9.68    2.02
  -3   6   3   10.99    1.52
  -3   6   3   10.10    1.73
  -3   6   3    9.80    2.02
   3  -6  -3    9.34    2.23
   3  -6  -3   10.70    1.98
  -3   6   3    9.54    1.25
   3  -6  -3    7.31    1.84
   3  -6  -3    9.70    1.12
   3  -6  -2   22.19    3.20
   3  -6  -2   28.38    2.25
   3  -6  -2   24.73    2.52
   3  -6  -2   27.43    3.10
  -3   6   2   26.28    2.44
  -3   6   2   22.26    2.33
   3  -6  -2   25.02    3.42
  -3   6   2   27.19    2.09
   3  -6  -2   25.00    2.88
   3  -6  -1  168.04    9.12
  -3   6   1  181.38    6.40
   3  -6  -1  193.40    7.72
   3  -6  -1  199.73    8.94
   3  -6  -1  180.81    6.54
  -3   6   1  178.57    6.91
   3  -6  -1  171.51    7.81
   3  -6  -1  197.63    9.78
  -3   6   1  179.86    6.77
   3  -6  -1  187.38    7.97
  -3   6   0  414.56   13.01
  -3   6   0  405.87   11.86
   3  -6   0  444.64   15.51
   3  -6   0  432.58   13.70
   3  -6   0  450.51   17.22
  -3   6   0  454.18   12.86
  -3   6   0  372.59   12.12
   3  -6   0  411.71   13.99
  -3   6   0  392.70   12.71
  -3   6   0  410.92   12.52
   3  -6   0  403.44   14.65
  -3   6  -1   55.07    3.57
  -3   6  -1   59.67    3.30
   3  -6   1   61.64    6.22
   3  -6   1   57.43    6.31
  -3   6  -1   70.96    3.80
  -3   6  -1   59.76    3.83
   3  -6   1   61.35    4.48
  -3   6  -1   55.57    3.40
  -3   6  -2  489.54   14.17
   3  -6   2  461.79   15.99
  -3   6  -2  447.37   13.31
   3  -6   2  433.90   16.72
   3  -6   2  458.55   18.69
   3  -6   2  500.10   19.22
  -3   6  -2  480.45   13.98
  -3   6  -2  407.12   13.61
   3  -6   2  465.02   15.40
  -3   6  -2  453.50   14.46
  -3   6  -3    1.52    1.08
   3  -6   3    1.75    1.33
  -3   6  -3    1.37    0.77
  -3   6  -3    2.63    1.15
   3  -6   3    1.09    2.75
  -3   6  -3    1.19    1.27
   3  -6   3    1.41    1.70
  -3   6  -3    1.33    0.77
   3  -6   4   17.97    2.60
  -3   6  -4   17.92    1.89
  -3   6  -4   15.68    1.87
   3  -6   4   17.77    3.63
   3  -6   5   25.59    2.54
  -3   6  -5   22.90    1.91
   3  -6   5   24.89    2.95
  -3   6  -5   29.41    2.08
  -3   6  -6    2.87    0.78
   3  -6   6    3.47    1.52
   3  -5 -13   24.25    1.62
   3  -5 -12    3.85    1.38
   3  -5 -12    3.36    0.82
   3  -5 -12    5.26    1.38
   3  -5 -11   12.35    2.06
   3  -5 -11   12.08    2.04
  -3   5  11    9.01    2.10
   3  -5 -11   13.87    1.56
   3  -5 -11   14.84    1.61
   3  -5 -10    0.55    0.97
   3  -5 -10    3.56    1.63
   3  -5 -10    1.49    0.80
   3  -5 -10    0.81    0.66
   3  -5 -10    4.03    1.76
  -3   5  10    1.09    1.52
  -3   5  10    0.54    0.86
   3  -5 -10    0.83    0.62
   3  -5 -10    2.21    0.90
   3  -5  -9    2.57    1.19
  -3   5   9    4.49    3.22
   3  -5  -9    2.06    0.87
   3  -5  -9    2.86    1.05
  -3   5   9    2.70    1.08
   3  -5  -9    2.33    1.85
  -3   5   9    2.46    1.14
   3  -5  -9    4.77    1.01
   3  -5  -9    3.92    1.06
   3  -5  -9    2.80    0.80
   3  -5  -8  233.18    8.63
  -3   5   8  231.64   12.30
   3  -5  -8  243.53    8.29
   3  -5  -8  208.81    7.95
   3  -5  -8  219.26    9.00
   3  -5  -8  222.43    7.72
   3  -5  -8  222.44    7.42
   3  -5  -8  231.97    8.10
   3  -5  -7  745.51   20.09
  -3   5   7  702.21   24.21
   3  -5  -7  723.16   19.70
  -3   5   7  737.65   19.82
   3  -5  -7  681.47   19.02
   3  -5  -7  689.99   19.69
   3  -5  -7  680.57   20.67
   3  -5  -7  636.03   19.04
   3  -5  -7  694.71   19.17
  -3   5   7  686.59   19.53
   3  -5  -7  682.49   18.81
   3  -5  -6  405.32   12.04
  -3   5   6  383.56   15.28
   3  -5  -6  385.70   11.99
   3  -5  -6  361.34   11.84
  -3   5   6  386.75   11.71
   3  -5  -6  382.56   12.92
  -3   5   6  369.60   11.60
   3  -5  -6  372.67   11.53
   3  -5  -6  365.59   11.17
  -3   5   5  305.67    9.09
   3  -5  -5  316.05   10.48
  -3   5   5  304.57   12.38
   3  -5  -5  288.09    9.98
  -3   5   5  300.71    9.67
   3  -5  -5  309.34   10.09
   3  -5  -5  311.63   11.23
   3  -5  -5  296.76    9.89
   3  -5  -5  301.75   10.15
   3  -5  -5  317.53    8.85
   3  -5  -4   14.09    1.63
  -3   5   4   16.01    1.62
   3  -5  -4   13.17    1.90
  -3   5   4   15.22    1.56
   3  -5  -4   15.47    2.18
  -3   5   4   14.26    2.57
  -3   5   4   13.76    1.25
   3  -5  -4   17.00    2.03
   3  -5  -4   14.45    2.03
   3  -5  -4   12.90    1.49
   3  -5  -3   34.75    3.10
   3  -5  -3   40.32    3.01
  -3   5   3   33.42    2.35
   3  -5  -3   26.70    1.97
  -3   5   3   35.21    3.07
   3  -5  -3   32.18    2.90
   3  -5  -3   33.93    3.26
  -3   5   3   35.83    2.11
   3  -5  -3   34.32    2.75
   3  -5  -3   35.40    2.15
   3  -5  -2   73.14    3.07
   3  -5  -2   78.95    4.95
  -3   5   2   87.72    3.69
   3  -5  -2   78.57    5.02
   3  -5  -2   82.62    4.70
   3  -5  -2   84.46    3.99
  -3   5   2   80.22    4.02
   3  -5  -2   79.81    5.35
   3  -5  -2   81.39    4.47
   3  -5  -1   90.58    4.12
   3  -5  -1   97.53    6.13
  -3   5   1   92.42    4.28
  -3   5   1   92.31    4.43
   3  -5  -1  100.53    4.83
   3  -5  -1   96.12    6.76
  -3   5   1   97.40    4.06
  -3   5   1   87.59    4.10
  -3   5   1   88.43    4.02
   3  -5  -1   92.24    4.86
  -3   5   0  687.73   20.47
  -3   5   0  736.76   19.44
   3  -5   0  803.95   24.58
   3  -5   0  713.81   19.60
   3  -5   0  867.72   23.64
  -3   5   0  718.05   20.00
   3  -5   0  754.60   24.18
   3  -5   0  769.77   25.39
  -3   5   0  758.53   20.15
  -3   5   0  715.66   20.31
  -3   5   0  696.89   19.90
   3  -5   0  739.87   21.34
  -3   5  -1  162.01    6.45
  -3   5  -1  149.84    5.26
   3  -5   1  174.79    9.67
  -3   5  -1  163.80    6.00
   3  -5   1  169.21    7.83
   3  -5   1  165.01    9.29
  -3   5  -1  161.22    6.22
   3  -5   1  175.21   10.82
   3  -5   1  170.87    7.37
  -3   5  -1  160.84    6.36
  -3   5  -2  872.03   23.64
   3  -5   2  919.32   26.54
  -3   5  -2  828.95   22.79
   3  -5   2  818.73   23.33
   3  -5   2  889.93   26.24
   3  -5   2  943.45   31.25
   3  -5   2  854.33   28.13
   3  -5   2  785.18   24.06
  -3   5  -2  894.62   23.46
  -3   5  -2  857.58   23.80
   3  -5   2  834.86   24.74
  -3   5  -3  361.36   11.17
   3  -5   3  367.40   14.48
  -3   5  -3  330.25   10.28
   3  -5   3  308.63   11.04
   3  -5   3  344.28   13.87
   3  -5   3  300.39   11.45
   3  -5   3  343.54   17.33
   3  -5   3  318.31   14.88
  -3   5  -3  342.58   10.83
  -3   5  -3  349.75   11.48
  -3   5  -3  329.98   11.50
  -3   5  -4  403.31   11.84
   3  -5   4  371.00   13.77
  -3   5  -4  325.29   10.85
  -3   5  -4  381.13   11.38
   3  -5   4  340.16   15.75
   3  -5   4  320.13   12.00
  -3   5  -4  368.17   12.19
  -3   5  -4  358.56   12.01
   3  -5   4  340.58   15.11
  -3   5  -4  361.29   10.94
  -3   5  -5   26.84    2.27
   3  -5   5   26.94    3.19
   3  -5   5   17.59    2.24
  -3   5  -5   21.33    1.89
   3  -5   5   28.57    5.31
  -3   5  -5   20.49    2.34
   3  -5   5   20.31    2.72
  -3   5  -5   23.62    2.46
   3  -5   6   18.48    2.67
  -3   5  -6   16.18    1.88
  -3   5  -6   15.73    1.89
   3  -5   6   15.73    2.23
  -3   5  -6   18.01    1.74
  -3   5  -7    9.88    1.17
  -3   5  -7    8.11    1.23
   3  -4 -13   27.43    1.63
   3  -4 -12   44.25    2.78
  -3   4  12   41.97    3.42
   3  -4 -12   38.31    2.38
   3  -4 -12   42.59    2.74
   3  -4 -11   37.44    3.03
   3  -4 -11   37.45    3.04
  -3   4  11   34.41    3.42
   3  -4 -11   36.53    2.53
  -3   4  10   21.64    2.69
   3  -4 -10   23.46    2.17
  -3   4  10   18.42    3.69
  -3   4  10   16.47    3.21
   3  -4 -10   18.44    2.62
  -3   4  10   21.35    2.00
  -3   4  10   25.81    3.04
   3  -4 -10   22.41    2.05
   3  -4 -10   21.37    1.86
   3  -4  -9   65.96    3.99
  -3   4   9   53.64    4.21
  -3   4   9   54.83    5.15
   3  -4  -9   69.46    3.76
  -3   4   9   67.01    3.84
   3  -4  -9   55.96    3.15
   3  -4  -9   66.13    4.37
  -3   4   9   69.83    3.83
   3  -4  -9   66.82    3.42
   3  -4  -9   71.79    3.78
  -3   4   8   26.64    3.78
  -3   4   8   34.11    5.74
   3  -4  -8   36.47    2.60
   3  -4  -8   29.34    2.29
  -3   4   8   35.86    2.69
   3  -4  -8   30.38    3.10
  -3   4   8   25.86    3.07
   3  -4  -8   34.41    2.78
   3  -4  -8   34.99    2.33
   3  -4  -8   34.30    2.53
  -3   4   7   31.84    2.46
   3  -4  -7   29.87    1.99
   3  -4  -7   27.21    2.28
  -3   4   7   25.84    3.34
  -3   4   7   29.19    5.33
   3  -4  -7   30.87    2.34
  -3   4   7   28.22    2.31
   3  -4  -7   30.45    2.12
   3  -4  -6  594.38   17.19
  -3   4   6  651.59   17.77
   3  -4  -6  623.29   17.84
  -3   4   6  563.35   18.81
  -3   4   6  687.32   22.56
   3  -4  -6  651.34   17.91
  -3   4   6  687.05   17.22
  -3   4   6  609.44   17.58
   3  -4  -6  616.89   17.34
  -3   4   5   33.03    2.22
  -3   4   5   36.75    4.53
   3  -4  -5   35.15    2.57
  -3   4   5   34.49    2.03
  -3   4   5   31.55    2.23
   3  -4  -5   26.88    2.05
  -3   4   4   25.21    1.84
   3  -4  -4   17.89    1.91
  -3   4   4   23.62    3.15
  -3   4   4   22.73    1.78
  -3   4   4   20.92    1.40
   3  -4  -4   28.86    2.30
   3  -4  -4   21.05    1.42
   3  -4  -3   80.57    3.60
  -3   4   3   84.78    3.50
   3  -4  -3   75.12    4.23
   3  -4  -3   92.16    4.45
  -3   4   3   87.32    4.81
   3  -4  -3   72.15    2.89
   3  -4  -3   78.09    4.36
  -3   4   3   77.78    3.11
  -3   4   3   81.32    3.42
   3  -4  -2  522.39   16.05
  -3   4   2  556.23   14.80
   3  -4  -2  524.82   17.02
   3  -4  -2  563.62   17.07
   3  -4  -2  547.22   14.69
  -3   4   2  545.10   15.99
   3  -4  -2  511.07   17.03
   3  -4  -2  532.46   15.64
   3  -4  -1   48.89    4.57
   3  -4  -1   52.47    4.60
  -3   4   1   50.82    2.73
  -3   4   1   49.30    2.99
   3  -4  -1   47.05    4.14
   3  -4  -1   46.03    4.62
  -3   4   1   46.90    2.50
  -3   4   1   41.59    2.55
  -3   4   1   44.91    2.61
   3  -4  -1   45.91    3.03
  -3   4   0   40.83    2.09
   3  -4   0   36.82    4.93
   3  -4   0   40.97    5.18
  -3   4   0   32.29    2.15
  -3   4   0   32.56    2.28
   3  -4   0   41.55    2.80
   3  -4   0   36.60    3.79
   3  -4   0   31.53    4.67
  -3   4   0   33.29    2.21
  -3   4   0   31.17    2.26
  -3   4   0   36.57    2.38
   3  -4   0   34.03    2.72
  -3   4  -1  508.90   15.72
  -3   4  -1  567.86   14.73
  -3   4  -1  553.18   15.29
   3  -4   1  591.33   17.04
   3  -4   1  498.02   16.00
   3  -4   1  557.53   18.76
   3  -4   1  582.22   21.39
  -3   4  -1  573.42   15.67
  -3   4  -1  552.42   15.86
   3  -4   1  562.55   16.59
  -3   4  -2    9.90    1.59
   3  -4   2   14.03    5.44
   3  -4   2   12.67    2.31
  -3   4  -2   14.51    1.44
   3  -4   2   14.91    2.08
   3  -4   2   11.00    2.88
   3  -4   2   17.70    5.18
  -3   4  -2   14.77    1.63
  -3   4  -2   13.42    1.86
  -3   4  -2   13.54    1.94
  -3   4  -3  587.97   16.60
   3  -4   3  649.13   24.84
  -3   4  -3  505.72   16.01
   3  -4   3  663.59   25.36
  -3   4  -3  567.60   15.80
   3  -4   3  599.59   16.92
   3  -4   3  596.48   18.96
   3  -4   3  553.45   20.21
   3  -4   3  608.01   23.99
   3  -4   3  531.52   17.12
  -3   4  -3  568.86   16.30
  -3   4  -3  573.17   17.03
  -3   4  -4  219.13    7.81
  -3   4  -4  190.80    7.13
   3  -4   4  270.55   14.05
  -3   4  -4  203.98    7.08
   3  -4   4  207.54    8.26
   3  -4   4  215.35   10.19
   3  -4   4  219.13   11.30
   3  -4   4  178.48    8.14
   3  -4   4  242.56   14.73
  -3   4  -4  213.20    7.45
  -3   4  -4  203.91    8.21
  -3   4  -5   37.34    2.81
   3  -4   5   36.94    4.68
  -3   4  -5   31.59    2.23
  -3   4  -5   33.45    2.40
   3  -4   5   31.66    3.06
   3  -4   5   26.79    4.27
  -3   4  -5   32.27    2.95
   3  -4   5   31.98    3.26
   3  -4   5   25.03    2.99
   3  -4   5   29.79    4.18
  -3   4  -5   32.04    2.29
   3  -4   6   30.58    3.56
  -3   4  -6   28.73    2.40
   3  -4   6   22.47    2.61
  -3   4  -6   25.35    2.59
  -3   4  -6   28.90    2.78
   3  -4   6   24.57    2.89
  -3   4  -7   11.16    1.51
  -3   4  -7    8.69    1.55
   3  -4   7   13.85    2.14
   3  -4   7   10.92    2.46
   3  -4   8   48.66    4.01
  -3   4  -8   45.30    2.34
   3  -3 -12    4.79    1.24
  -3   3  12    4.17    1.53
   3  -3 -12    3.78    0.87
   3  -3 -11    0.09    1.37
  -3   3  11    0.96    1.53
   3  -3 -11    0.58    1.48
  -3   3  11    3.67    1.95
   3  -3 -11   -0.17    0.76
  -3   3  10  348.82   13.82
   3  -3 -10  361.30   12.55
  -3   3  10  388.70   13.72
  -3   3  10  331.80   14.90
  -3   3  10  372.61   15.73
   3  -3 -10  433.06   12.87
   3  -3 -10  425.16   12.66
  -3   3  10  437.29   14.79
   3  -3 -10  425.47   12.71
   3  -3 -10  434.70   12.45
   3  -3 -10  442.65   12.90
   3  -3  -9    4.02    1.23
   3  -3  -9    2.79    0.75
  -3   3   9    3.61    1.10
  -3   3   9    3.19    1.94
  -3   3   9    2.86    3.22
   3  -3  -9    5.98    1.24
  -3   3   9    4.91    1.92
  -3   3   9    4.86    1.17
   3  -3  -9    3.93    1.08
   3  -3  -9    4.25    1.07
   3  -3  -9    4.44    1.10
   3  -3  -8    4.13    1.18
  -3   3   8    3.37    1.14
   3  -3  -8    2.82    0.84
  -3   3   8    5.70    2.09
   3  -3  -8    4.79    1.06
  -3   3   8    4.60    1.22
   3  -3  -8    3.87    1.03
   3  -3  -8    4.33    1.07
  -3   3   7  138.19    7.20
   3  -3  -7  155.09    5.82
  -3   3   7  155.87   10.21
   3  -3  -7  167.35    6.13
  -3   3   7  154.95    8.21
   3  -3  -7  157.31    5.97
  -3   3   7  158.69    5.93
   3  -3  -7  150.18    5.91
   3  -3  -6   10.64    1.32
  -3   3   6    7.96    1.27
  -3   3   6    8.56    1.31
   3  -3  -6    7.01    0.93
   3  -3  -6    5.48    0.64
  -3   3   6    9.97    3.91
   3  -3  -6    8.75    1.28
  -3   3   6   10.14    2.43
   3  -3  -5   42.36    2.56
  -3   3   5   38.62    2.33
   3  -3  -5   39.16    2.23
  -3   3   5   46.54    2.52
   3  -3  -5   36.87    1.41
  -3   3   5   40.45    2.25
   3  -3  -5   41.58    2.61
  -3   3   5   37.16    3.26
   3  -3  -4   88.64    4.18
  -3   3   4   96.07    3.82
  -3   3   4   96.86    3.84
   3  -3  -4   88.50    3.94
  -3   3   4  104.11    3.87
   3  -3  -4   96.84    4.42
  -3   3   3  394.13   10.88
   3  -3  -3  383.49   11.87
   3  -3  -3  419.27   12.27
  -3   3   3  423.79   13.01
   3  -3  -3  391.03    9.95
  -3   3   3  370.30   10.43
   3  -3  -3  350.76   11.75
   3  -3  -3  378.99   11.76
   3  -3  -3  384.39   10.38
   3  -3  -2 1648.43   42.70
  -3   3   2 1698.61   42.03
   3  -3  -2 1712.57   44.71
   3  -3  -2 1880.79   45.26
  -3   3   2 1631.69   42.26
   3  -3  -2 1771.17   41.60
  -3   3   2 1717.42   43.51
   3  -3  -2 1525.23   43.98
  -3   3   2 1628.74   42.14
  -3   3   1  385.27    9.96
   3  -3  -1  403.24   14.70
  -3   3   1  321.69    9.91
  -3   3   1  372.18   10.94
   3  -3  -1  356.86   12.11
   3  -3  -1  336.73   12.91
  -3   3   1  346.30    9.94
  -3   3   1  352.93   10.31
   3  -3  -1  324.34   10.63
  -3   3   1  367.39   10.42
   3  -3   0   84.39    7.47
  -3   3   0   87.75    3.50
  -3   3   0   97.54    4.01
   3  -3   0  104.27    3.91
   3  -3   0   91.53    6.46
   3  -3   0   89.93    5.23
  -3   3   0   91.90    3.61
   3  -3   0   86.26    4.09
  -3   3   0   88.54    3.77
  -3   3  -1    3.24    0.58
   3  -3   1    4.71    4.27
   3  -3   1    4.55    1.05
  -3   3  -1    1.67    0.66
   3  -3   1    3.71    1.80
  -3   3  -1    1.42    0.68
   3  -3   1    0.99    0.85
   3  -3   1    1.21    2.71
  -3   3  -1    1.99    0.83
  -3   3  -2   57.26    3.07
  -3   3  -2   54.44    2.10
   3  -3   2   65.40    4.72
  -3   3  -2   58.12    2.68
   3  -3   2   61.26    3.53
  -3   3  -2   60.89    3.00
   3  -3   2   62.58    5.82
   3  -3   2   51.88    3.21
  -3   3  -2   61.43    3.33
  -3   3  -3    4.87    1.14
   3  -3   3    3.51    4.08
   3  -3   3    5.57    1.59
   3  -3   3    6.73    1.58
  -3   3  -3    3.73    0.86
   3  -3   3    6.54    2.33
   3  -3   3    3.84    1.30
   3  -3   3    3.06    3.42
  -3   3  -3    4.67    1.04
  -3   3  -3    5.04    1.27
  -3   3  -4   98.40    4.50
   3  -3   4   80.28    8.63
   3  -3   4   86.43    6.37
  -3   3  -4   89.23    3.85
   3  -3   4   84.29    4.95
   3  -3   4  103.61    5.91
   3  -3   4   94.80    8.39
   3  -3   4   77.10    4.63
  -3   3  -4   94.86    4.77
  -3   3  -5    2.24    1.19
  -3   3  -5    0.89    0.64
   3  -3   5    0.96    6.02
  -3   3  -5    1.69    0.84
   3  -3   5    1.88    1.81
   3  -3   5    1.44    1.41
  -3   3  -5    0.75    0.81
   3  -3   5   -0.37    4.33
   3  -3   5    2.13    2.36
  -3   3  -5    1.38    1.15
  -3   3  -6   40.65    2.91
   3  -3   6   35.22    3.49
  -3   3  -6   33.36    2.42
   3  -3   6   35.01    4.38
  -3   3  -6   33.87    2.26
   3  -3   6   35.90    4.63
  -3   3  -6   35.40    2.32
   3  -3   6   32.35    3.18
  -3   3  -6   36.08    3.12
  -3   3  -7   19.12    2.03
   3  -3   7   23.64    3.25
  -3   3  -7   18.05    1.76
   3  -3   7   13.52    2.27
  -3   3  -7   17.44    2.21
  -3   3  -7   18.16    2.40
  -3   3  -8    1.13    0.64
  -3   3  -8    3.02    1.19
  -3   3  -8    1.90    1.22
  -3   3  -8    2.27    1.09
   3  -3   8    2.55    1.99
  -3   3  -9   15.41    1.63
  -3   3  -9   11.88    1.26
   3  -3   9   17.24    2.80
  -3   2  12   11.61    1.96
   3  -2 -12   10.08    1.19
   3  -2 -11    8.93    1.64
  -3   2  11    9.60    2.26
   3  -2 -11    7.55    1.30
   3  -2 -11    6.03    1.12
  -3   2  11    8.06    2.21
  -3   2  10    7.86    3.11
  -3   2  10   10.12    2.56
  -3   2  10   12.41    2.62
   3  -2 -10   10.76    1.56
   3  -2  -9    2.95    1.03
  -3   2   9    1.34    2.12
  -3   2   9    1.72    2.56
  -3   2   9    5.34    2.98
   3  -2  -9    4.20    1.08
   3  -2  -9    3.56    1.36
  -3   2   9    3.81    1.06
   3  -2  -9    5.13    1.22
  -3   2   9    2.10    1.19
  -3   2   9    5.08    2.00
   3  -2  -9    3.52    0.78
   3  -2  -9    3.68    0.96
   3  -2  -9    2.84    1.03
   3  -2  -8   10.94    1.63
  -3   2   8   14.62    3.03
  -3   2   8   14.03    4.31
  -3   2   8   13.51    3.73
   3  -2  -8   18.69    1.84
  -3   2   8   14.97    1.74
   3  -2  -8   12.74    1.24
   3  -2  -8   12.13    1.33
   3  -2  -8   15.02    1.98
  -3   2   8   13.25    2.40
  -3   2   8   15.53    1.78
   3  -2  -8   15.80    1.76
   3  -2  -8   15.55    1.47
   3  -2  -8   16.33    1.75
   3  -2  -8   16.06    1.70
  -3   2   7  465.71   16.54
  -3   2   7  493.18   17.61
   3  -2  -7  525.70   14.43
   3  -2  -7  454.91   13.64
   3  -2  -7  481.09   13.40
  -3   2   7  520.62   14.60
   3  -2  -7  468.37   14.53
   3  -2  -7  504.07   14.46
  -3   2   7  488.04   14.41
  -3   2   7  524.54   14.64
   3  -2  -7  477.06   13.71
   3  -2  -7  490.80   14.31
   3  -2  -7  505.40   14.34
   3  -2  -6   47.15    2.65
  -3   2   6   51.74    2.90
   3  -2  -6   53.26    2.32
  -3   2   6   51.66    5.99
  -3   2   6   54.91    4.61
   3  -2  -6   55.33    2.93
   3  -2  -6   48.71    2.83
   3  -2  -6   49.80    2.79
   3  -2  -5 1438.87   38.91
   3  -2  -5 1548.94   38.67
  -3   2   5 1668.09   39.90
  -3   2   5 1554.92   41.96
  -3   2   5 1743.08   44.86
  -3   2   5 1688.74   39.88
   3  -2  -5 1620.57   39.93
   3  -2  -5 1612.01   40.05
  -3   2   5 1552.63   39.65
   3  -2  -5 1529.90   39.79
   3  -2  -4  789.38   20.78
  -3   2   4  760.34   20.12
   3  -2  -4  759.45   20.02
   3  -2  -4  777.81   19.22
  -3   2   4  804.21   20.25
  -3   2   4  771.33   21.79
   3  -2  -4  785.94   20.70
   3  -2  -3   12.77    1.53
   3  -2  -3   11.58    1.30
  -3   2   3   12.21    1.13
  -3   2   3   13.45    1.18
   3  -2  -3   17.77    0.90
   3  -2  -3   12.85    1.43
   3  -2  -3   16.19    1.67
  -3   2   3   11.43    1.68
  -3   2   3   14.65    1.35
  -3   2   3   15.19    2.33
   3  -2  -3   13.62    0.68
  -3   2   2    7.98    0.87
   3  -2  -2    9.11    1.97
   3  -2  -2    6.28    1.26
   3  -2  -2    8.36    2.10
  -3   2   2    6.58    1.03
  -3   2   2    7.07    1.46
   3  -2  -2    7.51    0.62
   3  -2  -2    6.87    0.88
   3  -2  -1  784.89   21.33
   3  -2  -1  736.29   22.10
  -3   2   1  708.61   19.42
  -3   2   1  794.38   19.45
   3  -2  -1  786.01   24.71
  -3   2   1  784.94   20.48
   3  -2   0   32.29    4.29
  -3   2   0   30.87    1.51
  -3   2   0   22.67    1.80
   3  -2   0   23.73    1.46
   3  -2   0   21.13    2.99
  -3   2   0   23.89    1.50
   3  -2   0   25.93    2.43
  -3   2   0   24.40    1.70
  -3   2  -1    8.95    0.75
   3  -2   1    9.35    2.45
  -3   2  -1    8.11    0.85
   3  -2   1    9.40    1.09
   3  -2   1    8.25    2.27
  -3   2  -1    9.26    1.02
   3  -2   1   10.69    1.80
  -3   2  -1    8.28    1.12
  -3   2  -1    9.22    1.29
   3  -2   2   75.75    5.06
   3  -2   2   73.50    4.37
  -3   2  -2   65.40    2.26
  -3   2  -2   72.96    2.78
   3  -2   2   70.83    3.29
   3  -2   2   65.38    4.80
  -3   2  -2   72.29    3.11
  -3   2  -2   69.99    3.38
  -3   2  -2   74.98    3.43
   3  -2   3   16.70    2.57
  -3   2  -3   16.72    1.49
  -3   2  -3   17.70    1.34
   3  -2   3   15.07    1.80
   3  -2   3   19.87    1.90
   3  -2   3   15.61    1.70
   3  -2   3   16.41    3.08
  -3   2  -3   16.57    1.47
  -3   2  -3   17.23    1.74
  -3   2  -3   18.24    1.86
  -3   2  -4  393.41   11.82
  -3   2  -4  402.91   11.56
   3  -2   4  367.29   14.39
   3  -2   4  399.83   14.30
  -3   2  -4  414.20   11.26
   3  -2   4  405.46   12.99
   3  -2   4  386.79   15.36
   3  -2   4  362.22   12.23
  -3   2  -4  371.42   12.24
  -3   2  -4  391.69   12.25
  -3   2  -5   30.35    2.39
   3  -2   5   25.75    2.71
   3  -2   5   34.38    2.97
   3  -2   5   26.82    3.10
  -3   2  -5   28.83    2.05
   3  -2   5   26.99    4.05
   3  -2   5   30.20    3.90
  -3   2  -5   25.53    1.99
   3  -2   5   31.00    4.81
   3  -2   5   24.23    2.58
  -3   2  -5   28.87    2.59
  -3   2  -5   28.21    2.70
  -3   2  -6    2.07    1.22
   3  -2   6    3.09    2.04
  -3   2  -6    4.21    1.02
   3  -2   6    2.67    1.40
   3  -2   6    1.58    1.38
  -3   2  -6    2.87    0.84
   3  -2   6    3.07    3.51
   3  -2   6    1.63    1.94
  -3   2  -6    2.90    0.81
   3  -2   6    3.27    1.55
   3  -2   6    4.27    3.77
  -3   2  -6    2.05    1.31
  -3   2  -6    1.90    1.35
  -3   2  -6    1.19    0.84
   3  -2   7   20.46    3.07
  -3   2  -7   17.79    2.04
   3  -2   7   18.84    3.61
   3  -2   7   13.71    2.33
  -3   2  -7   17.53    2.23
  -3   2  -7   16.09    2.21
  -3   2  -8   15.36    1.94
  -3   2  -8   15.06    1.68
   3  -2   8   18.70    3.07
   3  -2   8   18.42    2.48
  -3   2  -8   15.82    2.05
  -3   2  -8   13.43    1.96
  -3   2  -9   82.01    3.45
  -3   2  -9  103.39    4.71
  -3   2  -9   85.40    4.23
  -3   2  -9  105.49    4.78
  -3   2  -9   95.97    4.22
   3  -2  10   16.87    2.70
  -3   2 -10   15.96    1.50
  -3   1  12    1.37    1.06
   3  -1 -12    1.42    0.83
  -3   1  11   11.25    2.31
  -3   1  11   13.96    2.45
   3  -1 -11   15.21    1.59
  -3   1  10    9.42    2.48
   3  -1 -10   11.60    1.62
   3  -1 -10   12.31    1.61
   3  -1  -9   18.50    1.89
  -3   1   9   21.28    3.99
  -3   1   9   23.83    2.60
   3  -1  -9   18.82    2.06
   3  -1  -9   23.95    2.26
  -3   1   9   28.04    3.45
   3  -1  -9   19.61    1.77
   3  -1  -9   21.61    2.15
   3  -1  -9   23.33    2.21
   3  -1  -8   15.27    1.77
  -3   1   8   18.59    3.58
  -3   1   8   17.45    3.96
   3  -1  -8   17.03    1.79
  -3   1   8   15.03    2.07
   3  -1  -8   16.15    1.59
   3  -1  -8   15.82    1.93
  -3   1   8   16.61    2.67
   3  -1  -8   14.15    1.78
  -3   1   8   15.02    1.77
   3  -1  -8   14.10    1.63
   3  -1  -8   16.36    1.63
   3  -1  -8   14.12    1.73
  -3   1   7    3.52    3.27
  -3   1   7    0.84    2.70
   3  -1  -7    4.51    0.95
   3  -1  -7    3.58    0.85
  -3   1   7    1.10    0.92
   3  -1  -7    1.17    1.09
   3  -1  -7    1.77    0.82
  -3   1   7    0.50    1.39
  -3   1   7    1.16    0.82
   3  -1  -7    2.93    0.88
   3  -1  -7    1.13    0.73
  -3   1   7    0.66    0.84
   3  -1  -7    1.33    0.83
   3  -1  -6 1263.56   32.52
   3  -1  -6 1215.43   32.44
  -3   1   6 1272.26   36.39
   3  -1  -6 1348.90   33.13
   3  -1  -6 1312.49   33.35
  -3   1   6 1275.76   34.05
   3  -1  -6 1272.95   33.25
  -3   1   6 1356.95   33.60
   3  -1  -6 1281.35   33.01
   3  -1  -5   61.45    2.73
  -3   1   5   78.46    3.44
  -3   1   5   80.51    6.24
  -3   1   5   71.57    4.92
   3  -1  -5   73.82    3.25
  -3   1   5   75.46    3.34
   3  -1  -5   75.11    3.43
   3  -1  -5   69.08    3.31
  -3   1   4 1950.27   47.84
  -3   1   4 1896.09   49.76
   3  -1  -4 1930.49   47.89
   3  -1  -4 1902.39   48.08
  -3   1   4 1878.53   47.67
   3  -1  -4 1864.59   47.96
   3  -1  -3    3.55    0.90
  -3   1   3    2.57    0.65
  -3   1   3    3.84    0.73
  -3   1   3    3.36    0.87
  -3   1   3    4.84    1.86
  -3   1   3    5.33    1.51
   3  -1  -3    2.64    0.87
  -3   1   2  584.62   15.42
   3  -1  -2  631.25   17.66
  -3   1   2  584.64   16.69
  -3   1   2  592.14   15.65
  -3   1   1   67.40    2.52
   3  -1  -1   65.18    5.29
   3  -1  -1   65.80    2.33
  -3   1   1   68.40    2.80
  -3   1   1   73.90    3.27
   3  -1   0 2885.48   74.90
   3  -1   0 2999.08   76.58
  -3   1   0 3108.10   73.55
  -3   1   0 2984.64   73.20
  -3   1   0 3220.87   74.51
   3  -1   0 2994.75   73.59
   3  -1   1  794.77   21.11
   3  -1   1  778.01   21.68
  -3   1  -1  782.03   19.27
  -3   1  -1  835.75   20.31
   3  -1   1  778.86   19.84
   3  -1   1  713.22   21.44
  -3   1  -1  769.43   19.92
  -3   1  -1  741.99   20.21
  -3   1  -1  766.39   20.22
   3  -1   2  105.76    4.74
   3  -1   2   99.41    4.87
  -3   1  -2   97.31    2.90
  -3   1  -2  106.46    3.28
   3  -1   2  103.75    3.79
   3  -1   2   88.39    4.78
  -3   1  -2  106.55    3.76
  -3   1  -2  112.71    4.12
  -3   1  -2  106.06    4.08
   3  -1   3 1657.48   43.38
   3  -1   3 1564.00   43.19
  -3   1  -3 1684.70   41.48
  -3   1  -3 1687.96   40.88
   3  -1   3 1506.55   41.83
   3  -1   3 1637.14   41.73
  -3   1  -3 1712.29   41.44
  -3   1  -3 1685.87   41.90
  -3   1  -3 1684.91   42.03
   3  -1   4  314.32   11.64
  -3   1  -4  351.71   10.00
   3  -1   4  354.71   12.05
   3  -1   4  337.97   10.59
  -3   1  -4  345.28    9.62
   3  -1   4  311.04   10.36
  -3   1  -4  339.35   10.60
  -3   1  -4  340.84   10.50
  -3   1  -5  276.38    8.81
   3  -1   5  288.78   11.11
  -3   1  -5  274.66    8.48
   3  -1   5  264.05   10.75
   3  -1   5  265.52    9.33
  -3   1  -5  287.83    8.39
   3  -1   5  279.45    9.73
  -3   1  -5  260.87    8.26
   3  -1   5  249.91    9.24
  -3   1  -5  259.65    9.25
  -3   1  -5  252.47    9.04
  -3   1  -6    0.26    1.04
  -3   1  -6    0.35    0.71
   3  -1   6    0.82    1.04
   3  -1   6    2.71    1.35
   3  -1   6    0.14    1.42
  -3   1  -6    1.04    0.63
   3  -1   6    2.65    1.88
   3  -1   6    2.36    1.87
   3  -1   6   -0.46    2.29
   3  -1   6    2.88    1.48
  -3   1  -6    0.29    0.63
  -3   1  -6    0.83    1.15
  -3   1  -6    1.09    1.29
  -3   1  -7   27.57    2.46
   3  -1   7   18.29    2.50
   3  -1   7   25.92    3.13
   3  -1   7   27.33    3.86
   3  -1   7   22.04    3.83
  -3   1  -7   21.94    1.83
  -3   1  -7   27.50    2.11
   3  -1   7   25.14    2.88
   3  -1   7   27.39    4.78
  -3   1  -7   26.37    2.63
  -3   1  -7   25.19    2.69
  -3   1  -8   20.68    2.23
   3  -1   8   24.01    3.41
   3  -1   8   16.34    3.23
   3  -1   8   24.85    3.41
   3  -1   8   20.12    2.74
   3  -1   8   22.31    3.92
  -3   1  -8   18.93    2.46
  -3   1  -8   15.84    2.12
  -3   1  -9   48.72    3.17
  -3   1  -9   50.78    2.97
   3  -1   9   41.21    3.69
  -3   1  -9   51.25    3.27
  -3   1  -9   46.90    3.40
  -3   1 -10    1.38    1.28
  -3   1 -10    2.19    1.02
   3  -1  10    1.99    2.19
  -3   1 -11    1.40    0.73
   3   0 -11    8.87    1.25
  -3   0  11    6.61    1.80
  -3   0  10   16.71    3.11
  -3   0  10   22.10    3.20
   3   0 -10   20.35    1.98
   3   0 -10   22.78    2.11
  -3   0   9    9.65    2.85
  -3   0   9    6.72    3.08
   3   0  -9    5.99    1.23
   3   0  -9    8.02    1.36
  -3   0   9    9.51    2.57
   3   0  -9    6.91    1.36
   3   0  -9    6.51    1.22
   3   0  -9    7.62    1.43
   3   0  -8    1.46    0.84
  -3   0   8    3.41    2.35
  -3   0   8    1.03    2.75
   3   0  -8    0.57    0.80
   3   0  -8    3.37    1.22
  -3   0   8    3.39    1.33
  -3   0   8    1.34    0.84
   3   0  -8    0.40    0.89
  -3   0   8    2.45    1.77
   3   0  -8    4.58    1.16
   3   0  -8    1.82    0.87
   3   0  -8    3.02    1.08
  -3   0   7   60.79    5.17
  -3   0   7   54.30    5.54
  -3   0   7   48.33    4.44
  -3   0   7   54.27    3.51
   3   0  -7   54.39    3.18
  -3   0   7   50.25    3.16
   3   0  -7   54.91    3.33
  -3   0   7   63.99    4.54
   3   0  -7   60.39    3.42
  -3   0   7   54.93    3.57
  -3   0   6 1091.03   32.29
  -3   0   6 1121.56   33.34
  -3   0   6 1207.39   33.26
   3   0  -6 1132.02   29.62
   3   0  -6 1135.96   29.99
  -3   0   6 1157.22   30.00
  -3   0   6 1154.32   31.18
  -3   0   6 1169.08   30.39
   3   0  -6 1119.86   30.00
  -3   0   5    3.93    0.91
   3   0  -5    2.38    0.76
  -3   0   5    1.49    2.27
   3   0  -5    4.76    0.86
   3   0  -5    2.18    0.79
  -3   0   5    1.82    1.17
  -3   0   5    4.10    0.98
   3   0  -5    3.39    0.92
  -3   0   4 3096.18   74.64
   3   0  -4 2981.20   74.27
  -3   0   4 3040.53   77.00
  -3   0   4 3196.37   75.10
   3   0  -4 3072.55   74.39
   3   0  -4 2941.06   74.69
  -3   0   4 2961.44   74.53
   3   0  -4 3049.96   74.78
   3   0  -3  579.53   15.20
  -3   0   3  572.14   14.99
  -3   0   3  566.39   15.19
   3   0  -3  573.83   14.99
  -3   0   3  577.12   16.68
  -3   0   3  624.44   16.75
   3   0  -3  537.27   15.20
  -3   0   3  539.13   14.86
   3   0  -3  540.13   15.19
  -3   0   2  576.44   14.32
   3   0  -2  495.61   15.39
   3   0  -2  556.22   15.40
  -3   0   2  557.05   15.22
  -3   0   2  535.76   15.41
  -3   0   2  538.20   14.43
   3   0  -2  530.18   14.58
  -3   0   1  177.71    5.22
  -3   0   1  176.76    5.46
  -3   0   1  185.30    5.84
   3   0   0  123.31    4.51
  -3   0   0  130.17    3.87
   3   0   0  121.33    5.18
  -3   0   0  122.48    4.18
  -3   0   0  138.48    4.46
   3   0   1   90.51    3.61
   3   0   1   92.34    3.15
  -3   0  -1   96.39    3.39
  -3   0  -1   89.61    2.44
  -3   0  -2  584.10   13.86
  -3   0  -2  474.13   12.83
   3   0   2  577.33   15.12
   3   0   2  555.78   14.64
  -3   0  -2  552.10   13.13
   3   0   2  542.35   13.81
  -3   0  -2  506.07   14.09
  -3   0  -2  533.56   14.06
   3   0   3 1345.42   35.01
   3   0   3 1349.27   35.35
  -3   0  -3 1365.04   33.88
  -3   0  -3 1348.89   33.36
   3   0   3 1353.24   34.01
  -3   0  -3 1349.87   34.35
  -3   0  -3 1349.64   34.23
  -3   0  -4   32.15    1.91
   3   0   4   33.79    2.74
   3   0   4   31.99    2.76
   3   0   4   36.09    2.19
   3   0   4   34.19    2.15
   3   0   4   33.11    2.19
  -3   0  -4   33.70    1.89
  -3   0  -4   38.93    2.35
  -3   0  -4   37.59    2.39
   3   0   5 1338.51   35.59
   3   0   5 1364.71   35.77
  -3   0  -5 1365.31   33.48
   3   0   5 1294.16   33.97
  -3   0  -5 1286.96   33.15
   3   0   5 1319.36   34.14
   3   0   5 1251.95   34.18
  -3   0  -5 1275.46   33.08
  -3   0  -5 1334.74   34.10
  -3   0  -5 1332.94   34.27
  -3   0  -6  303.79    9.68
   3   0   6  296.09   10.00
   3   0   6  314.97   10.55
   3   0   6  307.47   11.76
   3   0   6  285.92   10.40
  -3   0  -6  282.15    8.78
  -3   0  -6  302.45   10.05
  -3   0  -6  303.25   10.26
  -3   0  -7    5.21    1.35
   3   0   7    6.01    1.90
   3   0   7    5.75    1.45
   3   0   7    6.76    1.77
   3   0   7    8.29    2.35
  -3   0  -7    5.70    1.02
  -3   0  -7    6.06    1.27
   3   0   7    8.27    2.46
   3   0   7    7.53    1.82
  -3   0  -7    5.61    1.30
  -3   0  -7    5.78    1.59
  -3   0  -8   56.40    3.59
   3   0   8   70.18    5.25
   3   0   8   62.60    4.95
  -3   0  -8   55.66    3.05
   3   0   8   57.70    5.36
   3   0   8   62.65    5.68
   3   0   8   55.92    4.41
   3   0   8   73.94    6.88
  -3   0  -8   64.26    4.20
  -3   0  -8   59.79    3.79
  -3   0  -8   69.41    3.88
  -3   0  -8   64.77    3.40
  -3   0  -9   47.63    3.25
   3   0   9   45.17    4.05
  -3   0  -9   43.67    3.48
  -3   0  -9   40.92    2.46
  -3   0 -10   46.26    2.97
  -3   0 -10   46.71    3.31
   3   0  10   44.15    3.81
  -3   0 -10   42.27    3.10
  -3   0 -10   51.26    3.34
  -3   0 -11    5.71    1.08
  -3   0 -11    4.66    1.30
   3   0  11    2.20    1.96
  -3  -1  11    7.21    1.65
  -3  -1  11    9.83    2.05
  -3  -1  10   54.40    4.58
   3   1 -10   48.77    2.85
   3   1 -10   55.44    3.25
  -3  -1  10   55.55    4.49
  -3  -1   9    5.07    2.52
  -3  -1   9    7.02    2.49
   3   1  -9    6.03    1.34
  -3  -1   8   28.21    4.01
  -3  -1   8   27.51    3.02
  -3  -1   8   20.71    4.04
   3   1  -8   23.69    2.04
  -3  -1   8   29.44    3.62
   3   1  -8   25.12    2.40
   3   1  -7   24.61    1.93
  -3  -1   7   24.76    3.82
  -3  -1   7   23.67    4.15
  -3  -1   7   24.85    2.50
   3   1  -7   24.64    2.07
   3   1  -7   23.79    2.07
  -3  -1   7   26.34    3.35
  -3  -1   7   23.27    2.13
   3   1  -7   25.11    2.30
   3   1  -7   24.42    2.16
   3   1  -7   24.91    2.26
  -3  -1   6  197.97    9.09
   3   1  -6  194.85    6.78
  -3  -1   6  188.53    7.19
  -3  -1   6  167.51    7.29
  -3  -1   6  197.55    9.83
   3   1  -6  213.31    6.96
  -3  -1   6  200.06    8.43
  -3  -1   6  193.53    7.09
   3   1  -6  195.12    7.12
   3   1  -6  207.88    6.88
   3   1  -6  208.27    7.11
  -3  -1   6  202.83    7.60
   3   1  -6  193.73    7.20
  -3  -1   5  769.61   22.85
  -3  -1   5  767.70   20.64
   3   1  -5  788.38   20.57
  -3  -1   5  771.76   23.67
  -3  -1   5  783.36   21.97
   3   1  -5  743.01   20.44
  -3  -1   5  781.15   20.89
   3   1  -5  771.04   20.82
  -3  -1   5  805.06   22.06
   3   1  -5  781.91   20.92
   3   1  -5  753.42   20.34
  -3  -1   4    0.57    0.67
   3   1  -4    0.36    0.70
   3   1  -4    0.52    0.58
  -3  -1   4    1.59    1.55
  -3  -1   4    1.17    2.04
   3   1  -4    0.95    0.60
   3   1  -4    1.58    0.54
  -3  -1   4    0.68    0.68
   3   1  -4    1.10    0.69
  -3  -1   3  417.99   11.38
   3   1  -3  406.08   11.60
  -3  -1   3  435.91   12.10
  -3  -1   3  421.57   13.18
  -3  -1   3  408.72   11.64
   3   1  -3  398.85   10.95
   3   1  -3  414.51   11.46
  -3  -1   3  403.46   11.32
  -3  -1   3  398.42   11.64
   3   1  -3  399.18   11.42
  -3  -1   2   20.47    0.75
  -3  -1   2   27.68    1.52
   3   1  -2   26.04    2.39
  -3  -1   2   27.40    2.42
  -3  -1   2   26.23    1.64
   3   1  -2   29.13    1.43
  -3  -1   2   27.84    1.81
  -3  -1   1  857.45   20.77
  -3  -1   1  804.02   20.13
  -3  -1   1  858.80   21.71
  -3  -1   1  842.92   20.99
   3   1  -1  806.35   20.08
  -3  -1   1  874.60   21.10
  -3  -1   0  259.29    7.11
  -3  -1   0  276.83    7.31
   3   1   0  276.71    8.31
  -3  -1   0  264.04    7.59
  -3  -1   0  278.04    7.66
  -3  -1  -1  173.29    5.04
  -3  -1  -1  170.98    4.81
   3   1   1  171.45    5.26
   3   1   1  191.38    5.93
  -3  -1  -1  177.45    5.28
  -3  -1  -2 1643.23   40.37
   3   1   2 1645.86   40.72
   3   1   2 1649.02   41.35
   3   1   2 1619.62   40.50
   3   1   3 2261.71   55.91
  -3  -1  -3 2322.99   55.35
   3   1   3 2234.86   55.39
  -3  -1  -3 2186.61   55.59
  -3  -1  -4 2893.15   66.69
   3   1   4 2732.91   67.55
   3   1   4 2715.48   66.46
   3   1   4 2692.81   66.68
  -3  -1  -4 2766.84   66.98
  -3  -1  -4 2808.69   67.14
   3   1   5  286.01    9.36
  -3  -1  -5  281.39    8.16
   3   1   5  266.45    8.08
   3   1   5  272.09    8.33
  -3  -1  -5  255.25    7.71
   3   1   5  249.43    8.43
  -3  -1  -5  268.58    8.48
  -3  -1  -5  273.25    8.66
  -3  -1  -6  452.02   12.86
   3   1   6  442.61   12.79
   3   1   6  503.60   13.99
  -3  -1  -6  456.40   12.62
   3   1   6  437.23   14.41
  -3  -1  -6  395.87   11.85
   3   1   6  423.36   13.49
  -3  -1  -6  480.91   13.54
  -3  -1  -7   54.37    3.23
   3   1   7   51.17    3.14
   3   1   7   60.13    4.04
   3   1   7   55.96    3.69
  -3  -1  -7   48.39    2.77
   3   1   7   54.17    4.41
  -3  -1  -7   51.03    2.71
  -3  -1  -7   52.14    3.05
   3   1   7   47.49    3.72
  -3  -1  -7   59.80    3.73
  -3  -1  -8    1.26    1.18
   3   1   8    1.97    1.57
   3   1   8    1.19    1.43
   3   1   8    0.98    1.51
  -3  -1  -8    1.18    0.67
   3   1   8    2.11    1.82
  -3  -1  -8    0.17    1.02
  -3  -1  -8    1.31    1.12
   3   1   8   -0.22    1.83
   3   1   8    1.29    1.60
  -3  -1  -8    1.48    1.07
  -3  -1  -8    1.54    1.33
  -3  -1  -9    0.50    1.81
  -3  -1  -9    2.46    1.30
   3   1   9    1.07    1.76
   3   1   9    2.52    2.02
   3   1   9   -0.49    2.05
   3   1   9    1.47    1.75
   3   1   9    2.46    2.16
  -3  -1  -9    1.57    1.08
  -3  -1  -9    1.35    1.40
  -3  -1  -9    1.19    1.04
  -3  -1  -9   -0.10    1.09
  -3  -1 -10  134.41    6.17
  -3  -1 -10  112.07    5.25
   3   1  10  144.42    7.74
   3   1  10  129.53    7.22
  -3  -1 -10  126.38    5.83
  -3  -1 -10  109.41    4.49
  -3  -1 -10  117.48    5.27
  -3  -1 -11   61.27    3.47
  -3  -1 -11   61.35    3.54
   3   1  11   71.29    5.19
  -3  -1 -12    1.37    0.68
  -3  -2  11    0.78    1.10
  -3  -2  10   10.31    2.45
   3   2 -10    6.90    1.17
  -3  -2  10    9.19    2.09
  -3  -2   9    1.14    2.40
  -3  -2   9    1.79    1.78
   3   2  -9    0.22    0.74
   3   2  -9   -0.16    0.87
   3   2  -9    0.39    0.83
   3   2  -8    3.09    1.07
  -3  -2   8    4.07    2.70
  -3  -2   8    2.09    1.37
  -3  -2   8    2.99    2.75
   3   2  -8    2.21    1.07
   3   2  -8    1.97    1.18
   3   2  -8    2.58    1.00
  -3  -2   7   28.02    3.99
   3   2  -7   26.23    2.26
  -3  -2   7   33.94    4.75
  -3  -2   7   29.40    3.03
  -3  -2   7   32.08    3.69
   3   2  -7   27.80    2.26
   3   2  -7   27.69    2.39
   3   2  -7   29.35    2.55
  -3  -2   6   81.21    5.82
  -3  -2   6   81.57    4.34
   3   2  -6   85.39    4.01
  -3  -2   6   80.80    6.40
   3   2  -6   82.86    3.97
  -3  -2   6   94.83    5.66
   3   2  -6   80.33    4.11
  -3  -2   6   73.81    3.99
   3   2  -6   83.98    4.16
   3   2  -6   86.68    3.96
   3   2  -6   88.69    4.33
  -3  -2   5   61.33    4.41
  -3  -2   5   44.04    2.80
   3   2  -5   52.09    2.85
  -3  -2   5   46.37    4.59
   3   2  -5   49.49    2.71
  -3  -2   5   58.54    3.99
   3   2  -5   51.45    2.91
  -3  -2   5   44.92    2.84
   3   2  -5   50.34    2.92
   3   2  -5   49.64    2.91
   3   2  -4   30.15    2.05
  -3  -2   4   30.92    1.93
  -3  -2   4   35.03    3.61
   3   2  -4   33.86    1.88
   3   2  -4   33.15    1.94
  -3  -2   4   34.22    2.74
   3   2  -4   32.85    2.06
   3   2  -4   30.64    1.78
   3   2  -4   31.31    2.11
  -3  -2   4   34.61    2.29
   3   2  -3 1335.16   33.48
  -3  -2   3 1290.07   32.55
   3   2  -3 1303.85   32.69
  -3  -2   3 1343.97   35.38
   3   2  -3 1373.33   32.63
  -3  -2   3 1257.41   32.60
  -3  -2   3 1321.89   33.27
   3   2  -3 1312.07   33.06
   3   2  -3 1310.59   33.20
  -3  -2   3 1283.36   33.27
  -3  -2   2   57.93    2.75
   3   2  -2   60.27    3.32
  -3  -2   2   59.59    1.98
  -3  -2   2   57.20    3.52
  -3  -2   2   55.23    2.66
   3   2  -2   58.24    2.12
  -3  -2   2   57.95    2.29
  -3  -2   2   57.76    2.53
  -3  -2   2   54.47    2.49
   3   2  -2   58.45    2.54
  -3  -2   2   59.05    2.81
   3   2  -1   19.68    1.62
   3   2  -1   16.30    2.57
  -3  -2   1   21.06    1.83
  -3  -2   1   20.96    1.42
   3   2  -1   19.63    0.96
  -3  -2   1   18.85    1.22
  -3  -2   0    2.41    0.69
   3   2   0    3.03    0.39
  -3  -2  -1  706.21   18.16
   3   2   1  707.08   17.88
  -3  -2  -1  710.71   18.34
   3   2   1  719.23   17.73
  -3  -2  -2   23.28    1.27
  -3  -2  -2   22.39    1.31
  -3  -2  -3  246.37    6.97
   3   2   3  236.76    7.02
   3   2   3  238.09    7.07
  -3  -2  -4    5.71    0.95
  -3  -2  -4    5.88    0.79
   3   2   4    5.93    0.88
   3   2   4    4.83    0.89
  -3  -2  -4    8.69    1.08
  -3  -2  -5   13.40    1.25
   3   2   5   12.74    1.52
   3   2   5    9.22    0.91
  -3  -2  -5   14.76    1.11
  -3  -2  -5    9.95    1.21
  -3  -2  -5    8.95    1.27
  -3  -2  -6  304.98    9.75
   3   2   6  320.37    9.37
   3   2   6  350.25   10.61
  -3  -2  -6  343.06    9.90
   3   2   6  335.36   11.06
   3   2   6  312.49   10.36
  -3  -2  -6  332.70   10.07
  -3  -2  -6  359.17   10.53
  -3  -2  -6  322.48   10.14
  -3  -2  -7   65.54    3.17
   3   2   7   56.59    2.94
   3   2   7   75.05    4.13
   3   2   7   69.93    3.59
   3   2   7   66.58    4.46
  -3  -2  -7   71.11    3.27
   3   2   7   59.86    3.92
  -3  -2  -7   62.50    3.41
  -3  -2  -7   64.33    3.71
   3   2   8  211.97    8.68
  -3  -2  -8  222.59    7.20
  -3  -2  -8  194.88    7.70
   3   2   8  230.90    9.24
   3   2   8  225.80    8.45
   3   2   8  226.74   10.14
  -3  -2  -8  195.17    7.23
  -3  -2  -8  222.05    8.11
   3   2   8  224.84    9.36
  -3  -2  -8  226.09    8.39
  -3  -2  -8  201.64    7.63
  -3  -2  -9    6.67    1.59
  -3  -2  -9    8.06    2.29
   3   2   9    9.18    2.20
   3   2   9    3.02    1.87
  -3  -2  -9    6.73    1.12
   3   2   9    4.14    2.12
  -3  -2  -9    6.57    1.49
  -3  -2  -9    4.29    1.39
   3   2   9    6.01    2.35
   3   2   9    8.90    2.39
  -3  -2  -9    7.15    1.33
  -3  -2  -9    5.57    1.62
  -3  -2 -10    0.71    1.77
  -3  -2 -10   -0.71    1.17
  -3  -2 -10   -0.47    1.14
   3   2  10    0.56    1.91
   3   2  10   -0.62    1.98
  -3  -2 -10    0.23    1.21
  -3  -2 -11   19.67    2.38
  -3  -2 -11   18.08    1.62
  -3  -2 -11   19.84    2.01
   3   2  11   19.46    3.33
   3   2  11   19.43    3.05
  -3  -2 -11   19.80    2.16
  -3  -2 -11   22.62    2.15
  -3  -2 -12    0.40    0.81
  -3  -2 -12   -0.50    1.13
  -3  -3  10    7.38    1.85
  -3  -3   9   34.73    3.80
   3   3  -9   31.54    2.32
   3   3  -9   34.93    2.38
   3   3  -9   31.76    2.45
  -3  -3   9   32.53    3.45
  -3  -3   8    2.83    2.40
  -3  -3   8    4.51    2.17
   3   3  -8    1.57    1.05
   3   3  -8    1.41    0.93
   3   3  -7    0.65    0.83
  -3  -3   7    4.01    2.46
  -3  -3   7    3.93    1.41
  -3  -3   7   -0.23    2.65
  -3  -3   7    1.94    1.88
   3   3  -7    2.64    1.08
   3   3  -7    2.08    1.06
   3   3  -7    1.59    0.80
  -3  -3   6  270.20   11.63
  -3  -3   6  273.40   10.40
   3   3  -6  269.40    9.02
   3   3  -6  254.55    8.96
  -3  -3   6  270.27   11.27
   3   3  -6  278.47    9.44
   3   3  -6  263.14    8.77
   3   3  -6  271.14    9.45
   3   3  -5  307.70   10.29
  -3  -3   5  363.22   13.17
   3   3  -5  358.59   10.63
   3   3  -5  355.78   10.83
  -3  -3   5  342.78   11.07
  -3  -3   5  310.25   10.40
  -3  -3   5  331.80   10.90
   3   3  -5  346.71   10.97
  -3  -3   5  377.37   12.95
   3   3  -5  380.36   11.21
   3   3  -5  360.71   11.14
   3   3  -5  356.04   10.47
  -3  -3   4  220.22    8.96
   3   3  -4  236.50    7.59
  -3  -3   4  216.52    7.43
   3   3  -4  232.10    7.27
  -3  -3   4  227.02    9.83
  -3  -3   4  236.82    9.03
  -3  -3   4  208.12    7.55
  -3  -3   4  218.12    7.81
   3   3  -4  233.22    7.64
   3   3  -3  506.14   14.43
  -3  -3   3  487.69   13.82
   3   3  -3  519.95   13.90
  -3  -3   3  544.03   16.53
  -3  -3   3  540.76   15.60
  -3  -3   3  508.87   14.48
   3   3  -3  523.66   14.27
  -3  -3   2  309.22    8.68
   3   3  -2  355.60   10.26
  -3  -3   2  339.55   10.89
   3   3  -2  335.92    9.10
  -3  -3   2  325.56    9.52
   3   3  -2  322.91    9.17
  -3  -3   2  318.75    9.45
   3   3  -1    1.99    1.65
  -3  -3   1    0.80    1.12
   3   3  -1    1.40    0.26
  -3  -3   1    0.84    0.52
  -3  -3   1    0.66    0.48
  -3  -3   1    2.74    0.78
   3   3   0  583.58   14.92
  -3  -3   0  557.55   14.91
  -3  -3  -1    4.27    0.66
  -3  -3  -1    5.06    0.74
  -3  -3  -1    3.73    0.74
  -3  -3  -2    1.76    0.50
  -3  -3  -2    0.82    0.46
   3   3   2    1.98    0.35
  -3  -3  -3    5.51    0.74
  -3  -3  -3    4.93    0.71
  -3  -3  -3    5.99    0.90
  -3  -3  -4   54.27    2.42
  -3  -3  -4   48.89    2.28
   3   3   4   50.52    2.35
  -3  -3  -4   48.72    1.85
  -3  -3  -4   57.04    2.64
  -3  -3  -5  810.55   20.43
   3   3   5  815.79   20.79
  -3  -3  -5  808.55   20.68
  -3  -3  -6    4.00    1.05
   3   3   6    2.93    0.80
   3   3   6    3.60    1.00
  -3  -3  -6    2.61    0.55
  -3  -3  -6    3.98    0.91
   3   3   6    2.81    1.07
  -3  -3  -6    2.79    0.86
  -3  -3  -6    3.14    0.83
   3   3   7  860.96   23.35
   3   3   7  840.80   22.26
  -3  -3  -7  848.11   22.56
   3   3   7  857.68   24.18
  -3  -3  -7  926.65   22.68
  -3  -3  -7  857.59   22.80
  -3  -3  -7  826.44   22.76
  -3  -3  -7  849.35   22.42
  -3  -3  -7  734.05   22.34
  -3  -3  -7  867.54   23.79
  -3  -3  -7  791.36   22.28
  -3  -3  -7  891.18   23.18
  -3  -3  -7  834.70   22.82
  -3  -3  -8    2.27    1.12
  -3  -3  -8    2.45    1.06
  -3  -3  -8    2.34    1.93
  -3  -3  -8    1.37    0.95
   3   3   8    1.72    1.00
   3   3   8    0.98    1.23
   3   3   8    1.78    1.32
  -3  -3  -8    1.73    0.82
  -3  -3  -8    1.83    1.18
  -3  -3  -8    1.76    1.16
  -3  -3  -8    3.08    1.15
   3   3   8    2.54    1.54
   3   3   8    0.99    1.42
  -3  -3  -8    1.03    0.84
  -3  -3  -8    2.70    1.27
  -3  -3  -8    1.91    0.98
  -3  -3  -9  366.86   12.30
  -3  -3  -9  297.71   10.29
  -3  -3  -9  362.21   10.51
   3   3   9  326.76   12.25
  -3  -3  -9  325.94   10.54
   3   3   9  404.97   15.04
  -3  -3  -9  361.56   11.53
   3   3   9  376.02   13.77
  -3  -3  -9  301.65   10.27
  -3  -3  -9  357.72   11.76
  -3  -3 -10    3.33    2.03
  -3  -3 -10    1.13    0.88
   3   3  10    2.60    1.94
   3   3  10    2.03    2.14
   3   3  10    2.34    2.25
   3   3  10    1.55    1.93
  -3  -3 -10    2.28    1.27
  -3  -3 -10    2.91    1.37
  -3  -3 -11   78.79    4.57
   3   3  11   85.04    6.56
  -3  -3 -11   80.70    4.36
  -3  -3 -11   77.24    4.17
  -3  -3 -11   76.00    3.80
  -3  -3 -11   79.67    4.35
  -3  -3 -12   74.46    3.57
  -3  -3 -12   66.31    3.52
  -3  -3 -13    3.89    0.72
  -3  -4   9    4.13    1.84
   3   4  -9    4.13    0.89
  -3  -4   9    2.35    1.43
  -3  -4   8   -1.60    2.34
  -3  -4   8    1.01    1.83
   3   4  -8   -0.25    0.85
   3   4  -8    1.55    0.92
   3   4  -8    0.27    0.93
  -3  -4   7   54.78    5.01
   3   4  -7   41.70    3.09
  -3  -4   7   51.15    4.12
  -3  -4   7   46.79    4.56
   3   4  -7   49.33    3.30
   3   4  -7   56.42    3.57
  -3  -4   6   34.47    4.01
  -3  -4   6   30.98    3.22
  -3  -4   6   27.43    4.00
   3   4  -6   32.98    2.53
   3   4  -6   32.17    2.60
  -3  -4   6   32.91    3.86
   3   4  -6   35.66    2.84
   3   4  -6   36.18    2.85
   3   4  -6   29.60    2.18
   3   4  -5   14.60    1.64
  -3  -4   5   16.23    2.91
  -3  -4   5   18.18    2.29
  -3  -4   5   17.04    3.42
   3   4  -5   16.28    1.73
   3   4  -5   13.57    1.72
  -3  -4   5   14.36    1.70
  -3  -4   5   14.38    1.60
  -3  -4   5   17.76    2.91
   3   4  -5   15.13    1.51
   3   4  -5   15.04    1.86
   3   4  -5   17.98    1.94
  -3  -4   4   22.53    2.96
   3   4  -4   20.40    1.79
  -3  -4   4   23.13    2.33
  -3  -4   4   22.17    3.53
   3   4  -4   20.73    1.93
  -3  -4   4   20.11    1.86
  -3  -4   4   24.52    2.94
   3   4  -4   21.82    1.62
   3   4  -4   22.91    2.02
   3   4  -4   22.58    2.07
  -3  -4   3   17.09    1.64
   3   4  -3   22.81    1.90
   3   4  -3   21.54    1.69
  -3  -4   3   20.47    1.96
  -3  -4   3   21.44    2.99
  -3  -4   3   25.27    2.68
   3   4  -3   19.65    1.65
   3   4  -3   19.97    1.37
   3   4  -3   19.64    1.76
  -3  -4   2   58.25    4.17
   3   4  -2   70.34    3.40
  -3  -4   2   74.31    4.17
  -3  -4   2   72.66    3.28
   3   4  -2   70.90    2.99
  -3  -4   2   66.47    3.19
   3   4  -2   63.85    2.79
  -3  -4   2   54.23    2.57
  -3  -4   2   62.80    3.71
   3   4  -2   66.37    2.95
  -3  -4   2   58.95    3.08
   3   4  -1   10.64    1.74
  -3  -4   1   10.80    1.57
   3   4  -1   11.39    1.10
  -3  -4   1    9.53    1.12
   3   4  -1    9.14    0.91
  -3  -4   1    8.06    0.97
  -3  -4   0   11.46    1.59
   3   4   0   12.51    2.52
   3   4   0    8.73    1.05
  -3  -4   0    9.51    1.13
  -3  -4   0   12.58    1.16
  -3  -4   0   10.85    0.97
  -3  -4   0    8.76    1.07
  -3  -4  -1   32.22    2.08
   3   4   1   34.32    1.56
  -3  -4  -1   32.94    1.41
  -3  -4  -1   29.88    1.70
  -3  -4  -1   29.38    1.74
  -3  -4  -2  976.51   25.52
  -3  -4  -2  975.24   24.17
  -3  -4  -2 1020.59   25.36
  -3  -4  -2 1038.90   25.16
  -3  -4  -3  293.69    8.42
  -3  -4  -3  299.69    8.52
  -3  -4  -3  278.38    7.44
  -3  -4  -3  275.86    8.11
  -3  -4  -3  279.04    8.30
  -3  -4  -4    6.77    0.48
  -3  -4  -4    5.42    0.87
  -3  -4  -4    4.83    0.76
  -3  -4  -5  534.58   14.46
  -3  -4  -5  505.97   14.30
  -3  -4  -5  545.38   14.83
  -3  -4  -5  537.69   14.58
   3   4   6   77.24    3.50
   3   4   6   88.95    3.31
  -3  -4  -6   80.25    3.63
  -3  -4  -6   78.43    3.80
  -3  -4  -6   73.94    3.37
  -3  -4  -6   78.81    3.52
  -3  -4  -7    2.86    1.27
  -3  -4  -7    4.97    1.22
  -3  -4  -7    6.98    1.93
   3   4   7    3.64    0.82
   3   4   7    2.24    1.04
  -3  -4  -7    2.09    0.80
  -3  -4  -7    2.42    0.77
  -3  -4  -7    2.69    1.01
  -3  -4  -7    2.74    1.12
  -3  -4  -7    3.64    1.09
  -3  -4  -7    3.33    1.13
   3   4   7    3.23    1.27
  -3  -4  -7    2.57    1.01
   3   4   8   19.10    2.32
   3   4   8   14.59    1.50
   3   4   8   19.75    2.62
  -3  -4  -8   18.25    2.03
  -3  -4  -8   18.91    1.98
  -3  -4  -8   13.57    1.86
  -3  -4  -8   16.12    2.60
  -3  -4  -8   16.08    1.78
   3   4   9    9.42    2.13
  -3  -4  -9   11.44    1.53
  -3  -4  -9   10.79    1.84
  -3  -4  -9   12.74    1.90
   3   4   9    8.86    2.26
   3   4   9   11.11    2.45
  -3  -4  -9    7.58    1.63
  -3  -4  -9    7.42    1.49
  -3  -4  -9   13.07    2.58
  -3  -4  -9   11.15    1.66
  -3  -4 -10   75.01    4.72
  -3  -4 -10   65.74    3.46
  -3  -4 -10   59.63    3.50
   3   4  10   62.29    5.41
   3   4  10   73.65    6.38
   3   4  10   84.95    6.19
  -3  -4 -10   61.11    3.73
  -3  -4 -10   64.11    4.05
  -3  -4 -10   68.44    3.96
   3   4  11   52.78    5.51
  -3  -4 -11   49.46    3.77
  -3  -4 -11   49.39    3.47
  -3  -4 -11   47.41    3.30
  -3  -4 -12   59.50    3.31
  -3  -4 -12   66.99    3.64
  -3  -4 -12   63.07    3.16
  -3  -4 -13    2.21    0.85
  -3  -4 -13    2.41    0.81
  -3  -5   9   14.13    1.65
  -3  -5   8   76.91    4.90
   3   5  -8   76.30    3.56
  -3  -5   8   69.14    4.62
  -3  -5   7   24.98    3.44
  -3  -5   7   25.56    3.30
   3   5  -7   24.52    2.23
   3   5  -7   20.14    1.81
  -3  -5   6  227.57   10.41
  -3  -5   6  241.60    9.84
   3   5  -6  202.66    7.96
  -3  -5   6  220.62   10.33
   3   5  -6  239.36    8.48
  -3  -5   5   60.72    4.95
  -3  -5   5   59.18    4.29
  -3  -5   5   44.18    4.48
   3   5  -5   58.78    3.36
   3   5  -5   54.31    3.38
  -3  -5   5   52.15    3.18
  -3  -5   5   54.62    3.31
  -3  -5   5   51.16    4.70
   3   5  -5   64.22    3.74
  -3  -5   4   14.94    2.20
  -3  -5   4   12.97    2.87
   3   5  -4   14.15    1.68
   3   5  -4   11.72    1.67
  -3  -5   4   15.30    1.77
  -3  -5   4   13.07    2.61
   3   5  -4   15.22    1.90
  -3  -5   3   25.41    3.89
  -3  -5   3   30.75    3.30
   3   5  -3   32.61    2.30
  -3  -5   3   33.82    3.56
  -3  -5   3   36.28    2.83
   3   5  -3   32.47    2.37
  -3  -5   3   33.64    3.41
   3   5  -3   30.81    2.32
   3   5  -3   36.13    2.55
  -3  -5   2  121.87    6.98
  -3  -5   2  135.81    5.47
   3   5  -2  135.67    5.08
  -3  -5   2  127.94    6.01
   3   5  -2  144.65    5.35
  -3  -5   2  125.75    5.15
  -3  -5   2  137.19    6.43
   3   5  -2  121.43    4.86
   3   5  -2  133.55    5.13
   3   5  -1 1060.54   27.04
  -3  -5   1  998.17   26.79
  -3  -5   1 1037.29   26.59
   3   5  -1 1051.94   26.58
  -3  -5   1 1050.23   27.91
   3   5  -1  954.51   25.93
   3   5   0   58.32    3.59
   3   5   0   51.83    2.74
  -3  -5   0   49.55    3.18
  -3  -5   0   50.16    3.53
  -3  -5  -1   52.56    3.19
   3   5   1   49.30    1.87
  -3  -5  -1   63.14    2.35
   3   5   1   64.14    2.95
   3   5   1   66.52    4.46
  -3  -5  -2    6.05    1.26
  -3  -5  -2    5.00    0.61
  -3  -5  -2    4.53    0.75
  -3  -5  -3  210.62    7.03
  -3  -5  -3  208.71    6.87
  -3  -5  -3  213.06    6.56
  -3  -5  -4  800.62   20.49
  -3  -5  -4  809.37   20.53
   3   5   4  733.59   18.96
  -3  -5  -4  759.16   20.32
  -3  -5  -4  758.36   19.98
  -3  -5  -5   60.81    3.20
   3   5   5   54.98    2.34
  -3  -5  -5   57.45    3.00
  -3  -5  -5   60.38    2.84
   3   5   6  202.77    6.06
   3   5   6  177.88    6.10
  -3  -5  -6  194.40    6.69
  -3  -5  -6  186.83    6.38
   3   5   6  185.01    5.84
  -3  -5  -6  206.03    7.08
  -3  -5  -6  177.91    6.00
  -3  -5  -6  178.87    6.06
   3   5   7  216.76    7.71
   3   5   7  234.21    6.94
  -3  -5  -7  236.28    7.98
  -3  -5  -7  245.45    7.70
  -3  -5  -7  225.66    7.89
  -3  -5  -7  229.14    7.68
  -3  -5  -7  242.23    8.82
  -3  -5  -7  244.92    8.42
  -3  -5  -7  231.32    7.82
  -3  -5  -7  212.60    7.42
  -3  -5  -7  215.95    7.45
   3   5   8   38.05    3.01
  -3  -5  -8   34.73    2.61
   3   5   8   42.06    3.56
  -3  -5  -8   35.09    2.41
  -3  -5  -8   44.12    2.81
  -3  -5  -8   40.59    2.75
  -3  -5  -8   36.30    2.79
  -3  -5  -8   41.71    2.98
  -3  -5  -8   38.32    2.22
  -3  -5  -8   44.72    3.63
  -3  -5  -8   42.02    2.80
  -3  -5  -8   43.16    3.07
  -3  -5  -8   39.59    2.71
  -3  -5  -8   36.47    2.57
   3   5   9   34.28    3.45
  -3  -5  -9   34.18    2.64
   3   5   9   38.20    3.93
  -3  -5  -9   35.22    2.95
  -3  -5  -9   38.88    3.05
  -3  -5  -9   35.56    2.75
  -3  -5  -9   36.71    3.12
  -3  -5  -9   36.65    3.04
  -3  -5  -9   41.80    3.69
  -3  -5  -9   36.74    2.85
  -3  -5 -10    2.77    1.15
  -3  -5 -10    2.85    2.11
  -3  -5 -10    3.73    1.24
  -3  -5 -10    3.10    1.44
  -3  -5 -10    2.92    1.48
  -3  -5 -10    4.16    1.68
  -3  -5 -10    4.50    1.64
   3   5  10    2.47    2.13
   3   5  10    3.21    2.13
   3   5  10    4.50    2.09
  -3  -5 -10    2.07    1.22
  -3  -5 -11   44.17    3.69
   3   5  11   52.05    5.38
  -3  -5 -11   41.03    3.00
  -3  -5 -11   50.55    3.34
  -3  -5 -11   50.99    3.62
  -3  -5 -12   21.83    2.22
   3   5  12   27.02    4.35
  -3  -5 -13   59.12    2.88
  -3  -5 -13   52.75    2.63
  -3  -6   8    5.36    1.44
  -3  -6   7    8.24    2.55
  -3  -6   7    4.03    1.90
   3   6  -7    5.73    1.14
  -3  -6   7    4.43    1.71
  -3  -6   6   13.72    2.88
  -3  -6   6   10.02    2.60
   3   6  -6   12.43    1.75
  -3  -6   5    3.14    1.54
  -3  -6   5    3.47    1.14
  -3  -6   5    1.60    0.89
  -3  -6   5    5.32    2.32
   3   6  -5    4.05    1.39
   3   6  -5    4.09    1.33
  -3  -6   4  358.42   13.47
   3   6  -4  370.45   11.41
  -3  -6   4  358.18   12.92
   3   6  -4  354.40   11.34
  -3  -6   4  369.47   11.74
  -3  -6   4  369.46   14.12
   3   6  -4  359.48   11.62
   3   6  -4  383.74   11.85
  -3  -6   3  247.04   10.19
  -3  -6   3  234.18    9.26
   3   6  -3  257.32    8.48
   3   6  -3  243.95    8.34
  -3  -6   3  238.45    8.71
  -3  -6   3  244.65   10.56
   3   6  -3  257.76    8.69
   3   6  -3  236.89    8.39
  -3  -6   2  594.08   20.64
  -3  -6   2  619.54   19.23
  -3  -6   2  655.14   18.50
   3   6  -2  668.18   17.85
   3   6  -2  626.00   17.55
  -3  -6   2  618.83   17.97
  -3  -6   2  640.09   19.97
   3   6  -2  589.40   17.29
  -3  -6   1   11.26    1.46
   3   6  -1   10.92    1.52
  -3  -6   1    9.79    2.08
   3   6  -1   11.51    1.24
   3   6  -1   14.06    1.49
  -3  -6   0  680.90   20.57
  -3  -6   0  634.89   18.45
  -3  -6   0  694.51   19.98
   3   6   0  676.31   18.08
  -3  -6   0  673.75   18.46
   3   6   0  702.89   18.89
  -3  -6  -1   92.25    4.92
   3   6   1   99.28    4.31
  -3  -6  -1   85.16    3.57
  -3  -6  -1   86.54    4.47
   3   6   1   82.37    3.32
   3   6   2 1614.86   40.15
   3   6   2 1485.73   39.17
  -3  -6  -2 1473.73   38.66
  -3  -6  -2 1635.20   39.05
  -3  -6  -2 1573.39   39.20
  -3  -6  -2 1611.40   40.57
  -3  -6  -3  822.36   22.97
  -3  -6  -3  860.91   22.16
  -3  -6  -4  278.99    9.35
  -3  -6  -4  294.34    9.28
  -3  -6  -4  293.81    8.85
  -3  -6  -5   48.67    2.95
  -3  -6  -5   47.31    2.90
  -3  -6  -5   45.03    2.56
   3   6   6    5.73    0.99
  -3  -6  -6    5.84    1.06
  -3  -6  -6    4.81    1.06
  -3  -6  -6    3.99    1.16
  -3  -6  -6    5.53    1.55
  -3  -6  -6    5.85    1.36
  -3  -6  -6    4.36    1.96
  -3  -6  -6    5.97    1.21
   3   6   6    5.32    0.91
   3   6   6    4.15    0.88
   3   6   7  262.52    9.63
   3   6   7  336.01    9.07
  -3  -6  -7  325.86   10.12
   3   6   7  326.26    9.46
  -3  -6  -7  319.06   10.83
  -3  -6  -7  331.22   11.32
  -3  -6  -7  356.49   11.14
  -3  -6  -7  337.42   10.33
  -3  -6  -7  357.10   10.35
  -3  -6  -7  296.30    9.42
  -3  -6  -7  336.76    9.96
  -3  -6  -7  332.34   10.08
  -3  -6  -7  309.86   10.17
  -3  -6  -7  302.01   10.37
  -3  -6  -7  307.81   10.41
  -3  -6  -7  321.58    9.86
  -3  -6  -7  321.40   10.35
   3   6   8   18.24    2.27
  -3  -6  -8   28.77    2.54
  -3  -6  -8   25.51    2.18
  -3  -6  -8   25.87    1.95
  -3  -6  -8   25.62    2.27
  -3  -6  -8   28.53    2.83
  -3  -6  -8   27.46    2.56
  -3  -6  -8   25.23    3.06
  -3  -6  -8   25.31    2.33
  -3  -6  -8   24.49    1.95
  -3  -6  -8   23.79    1.91
   3   6   9    9.24    2.20
  -3  -6  -9   13.68    1.59
  -3  -6  -9   10.67    1.82
  -3  -6  -9   16.25    2.78
  -3  -6  -9   14.09    1.98
  -3  -6  -9   14.02    1.61
  -3  -6  -9   12.89    2.06
  -3  -6  -9   11.28    1.89
  -3  -6  -9   13.55    1.39
  -3  -6  -9   20.08    2.39
  -3  -6  -9   12.40    1.88
  -3  -6 -10   13.22    2.60
  -3  -6 -10   12.75    1.80
  -3  -6 -10   10.85    1.56
  -3  -6 -10   12.27    2.05
  -3  -6 -10   11.05    1.99
   3   6  11   68.67    5.99
  -3  -6 -11   70.79    4.50
  -3  -6 -11   61.97    3.55
  -3  -6 -11   65.11    3.85
  -3  -6 -11   65.01    4.10
  -3  -6 -11   68.52    4.03
  -3  -6 -11   62.37    4.00
   3   6  12   -2.63    2.78
  -3  -6 -12    0.56    1.28
  -3  -6 -12    0.65    1.28
  -3  -6 -12    1.10    1.20
  -3  -6 -13    7.36    1.27
  -3  -6 -13    7.91    1.25
  -3  -7   6    6.61    2.21
  -3  -7   6    8.06    1.93
   3   7  -6    6.69    1.15
  -3  -7   5   19.67    3.46
  -3  -7   5   18.05    1.71
  -3  -7   5   17.11    2.73
  -3  -7   5   21.68    3.05
   3   7  -5   21.30    2.05
  -3  -7   4  214.84    9.36
  -3  -7   4  195.41    7.78
  -3  -7   4  216.29   10.07
   3   7  -4  223.11    8.01
  -3  -7   3    7.20    2.13
   3   7  -3    6.90    1.36
   3   7  -3    3.16    1.06
  -3  -7   3    6.44    1.40
  -3  -7   3    4.18    2.23
  -3  -7   3    2.02    2.15
  -3  -7   2  458.41   18.02
  -3  -7   2  525.49   16.89
   3   7  -2  559.55   15.52
   3   7  -2  533.20   14.97
  -3  -7   2  532.99   15.76
  -3  -7   2  538.51   17.93
   3   7  -2  534.51   15.30
   3   7  -2  447.73   14.51
  -3  -7   1   51.01    4.69
  -3  -7   1   48.00    3.39
   3   7  -1   56.63    3.38
   3   7  -1   52.74    2.94
  -3  -7   1   45.58    3.11
  -3  -7   1   46.88    2.76
  -3  -7   1   56.25    4.44
   3   7  -1   45.84    2.89
  -3  -7   0  264.10   10.45
  -3  -7   0  245.79   10.57
  -3  -7   0  242.87    8.70
   3   7   0  263.06    8.94
   3   7   0  261.07    8.25
  -3  -7   0  248.63    8.66
  -3  -7   0  252.15    8.27
  -3  -7   0  250.83   10.03
   3   7   0  241.21    7.97
  -3  -7  -1  186.80    8.15
  -3  -7  -1  162.96    7.68
   3   7   1  190.13    7.07
  -3  -7  -1  168.10    6.30
   3   7   1  176.83    6.31
  -3  -7  -1  177.35    6.10
  -3  -7  -1  176.52    7.58
   3   7   1  161.87    5.65
   3   7   2  153.37    6.27
   3   7   2  145.07    5.99
  -3  -7  -2  150.28    5.22
  -3  -7  -2  151.21    5.59
  -3  -7  -2  152.95    5.51
  -3  -7  -2  140.43    6.59
  -3  -7  -2  138.94    6.47
  -3  -7  -2  131.17    5.52
   3   7   3   20.18    2.80
   3   7   3   23.71    2.39
   3   7   3   24.54    2.96
  -3  -7  -3   25.51    1.99
  -3  -7  -3   22.37    1.86
  -3  -7  -3   22.77    2.44
  -3  -7  -3   20.29    1.80
  -3  -7  -4   14.87    1.50
   3   7   4    7.85    2.84
  -3  -7  -4   14.45    1.55
  -3  -7  -4   11.78    1.39
   3   7   4   14.57    1.92
  -3  -7  -4   14.45    2.04
  -3  -7  -4   13.79    2.67
  -3  -7  -4   14.96    2.01
  -3  -7  -4    9.74    1.72
  -3  -7  -5  160.03    5.93
  -3  -7  -5  155.82    5.92
  -3  -7  -5  158.59    5.85
  -3  -7  -5  157.38    6.33
  -3  -7  -5  158.48    7.06
  -3  -7  -5  160.11    6.29
  -3  -7  -5  157.24    6.48
  -3  -7  -5  153.34    6.13
  -3  -7  -6   13.05    1.55
  -3  -7  -6   12.23    1.41
  -3  -7  -6   12.65    1.55
  -3  -7  -6   13.18    1.48
  -3  -7  -6   10.88    1.64
  -3  -7  -6   11.08    2.02
  -3  -7  -6   13.45    2.65
  -3  -7  -6   14.46    1.89
  -3  -7  -6   11.27    1.57
  -3  -7  -6   16.59    1.87
  -3  -7  -7  192.46    6.97
   3   7   7  193.89    6.67
  -3  -7  -7  171.46    7.11
  -3  -7  -7  177.83    7.13
  -3  -7  -7  188.01    6.72
  -3  -7  -7  183.25    6.39
  -3  -7  -7  179.70    7.55
  -3  -7  -7  184.65    7.94
  -3  -7  -7  190.64    7.60
  -3  -7  -7  182.53    6.93
  -3  -7  -8   23.40    2.14
  -3  -7  -8   26.80    2.58
  -3  -7  -8   21.59    2.54
  -3  -7  -8   23.84    2.52
  -3  -7  -8   24.84    2.02
  -3  -7  -8   26.62    2.32
  -3  -7  -8   23.09    1.72
  -3  -7  -8   21.57    3.01
  -3  -7  -8   24.54    2.60
  -3  -7  -8   25.75    2.42
  -3  -7  -8   24.30    2.78
  -3  -7  -9  377.84   13.08
  -3  -7  -9  412.07   13.13
  -3  -7  -9  382.37   11.88
  -3  -7  -9  416.34   12.65
  -3  -7  -9  415.20   13.79
  -3  -7  -9  400.47   13.74
  -3  -7  -9  437.10   13.83
  -3  -7  -9  414.05   12.88
  -3  -7 -10  149.17    6.67
  -3  -7 -10  144.17    6.61
  -3  -7 -10  148.70    6.72
   3   7  10  147.92    9.74
  -3  -7 -10  148.78    6.88
  -3  -7 -10  152.21    7.17
  -3  -7 -10  150.86    6.33
  -3  -7 -10  159.39    7.04
  -3  -7 -11  144.78    5.93
  -3  -7 -11  138.74    6.26
  -3  -7 -11  147.35    6.36
  -3  -7 -11  149.47    6.50
  -3  -7 -12   54.95    3.34
  -3  -7 -12   50.94    3.30
  -3  -7 -13   43.52    2.40
  -3  -7 -13   48.02    2.66
   3   8  -5   49.89    2.74
  -3  -8   5   55.44    3.69
  -3  -8   5   49.94    3.75
  -3  -8   4   76.38    3.94
   3   8  -4   83.20    4.05
  -3  -8   4   87.85    5.48
  -3  -8   3   32.29    2.63
  -3  -8   3   37.11    3.93
   3   8  -3   29.63    2.46
  -3  -8   2   23.63    3.46
   3   8  -2   26.37    2.29
  -3  -8   2   21.68    2.60
   3   8  -2   24.12    2.02
  -3  -8   2   24.61    2.42
  -3  -8   2   23.32    3.36
   3   8  -2   25.50    2.24
  -3  -8   1   72.65    5.95
  -3  -8   1   80.12    4.79
   3   8  -1   93.79    4.54
   3   8  -1   76.69    3.72
  -3  -8   1   83.06    3.80
  -3  -8   1   80.84    4.44
  -3  -8   1   89.44    5.98
   3   8  -1   76.20    3.89
  -3  -8   0   19.87    3.33
  -3  -8   0   17.83    2.18
   3   8   0   21.07    2.26
   3   8   0   20.08    1.70
  -3  -8   0   14.06    1.83
  -3  -8   0   18.05    1.81
  -3  -8   0   16.64    2.73
   3   8   0   15.51    1.57
  -3  -8  -1  141.40    6.15
   3   8   1  163.03    6.81
   3   8   1  157.61    5.62
  -3  -8  -1  154.60    5.82
  -3  -8  -1  170.29    6.26
  -3  -8  -1  159.04    6.42
  -3  -8  -1  152.30    7.82
  -3  -8  -1  159.44    6.82
   3   8   2   13.96    2.08
   3   8   2   13.31    1.41
  -3  -8  -2   14.26    1.65
  -3  -8  -2   10.75    1.52
  -3  -8  -2   15.76    1.67
  -3  -8  -2   11.26    2.31
  -3  -8  -2   14.19    2.34
  -3  -8  -2   14.89    1.96
   3   8   3  776.14   22.08
   3   8   3  746.94   20.35
  -3  -8  -3  786.34   20.50
  -3  -8  -3  744.01   20.70
  -3  -8  -3  794.92   21.11
  -3  -8  -3  759.26   22.35
  -3  -8  -3  693.12   20.63
   3   8   4    2.20    1.24
  -3  -8  -4    1.08    0.69
  -3  -8  -4    1.54    0.94
  -3  -8  -4    1.59    0.95
  -3  -8  -4    3.94    1.10
   3   8   4    0.75    2.77
  -3  -8  -4    3.78    2.50
  -3  -8  -4    1.18    1.49
  -3  -8  -4    0.55    0.99
  -3  -8  -5  729.63   19.86
   3   8   5  638.74   20.57
  -3  -8  -5  768.56   20.18
  -3  -8  -5  715.99   19.11
  -3  -8  -5  699.78   19.53
  -3  -8  -5  684.66   19.52
  -3  -8  -5  676.96   18.97
  -3  -8  -5  733.46   19.95
   3   8   5  695.25   23.03
  -3  -8  -5  722.62   20.68
  -3  -8  -5  768.46   21.68
  -3  -8  -5  715.40   19.58
  -3  -8  -5  712.20   20.63
  -3  -8  -6   89.37    4.31
  -3  -8  -6   77.99    3.98
  -3  -8  -6   79.79    3.66
  -3  -8  -6   85.63    3.88
  -3  -8  -6   82.11    4.25
  -3  -8  -6   94.08    4.38
   3   8   6   79.57    5.79
  -3  -8  -6   91.09    4.66
  -3  -8  -6   85.08    4.82
  -3  -8  -6   88.23    4.63
  -3  -8  -6   87.13    5.37
  -3  -8  -7   97.57    4.71
   3   8   7   96.31    4.54
  -3  -8  -7  101.64    4.63
  -3  -8  -7   91.45    4.30
  -3  -8  -7   94.36    4.10
  -3  -8  -7   94.25    4.78
  -3  -8  -7  104.47    5.18
   3   8   7   91.27    6.45
  -3  -8  -7   97.71    5.16
  -3  -8  -7   98.37    5.73
  -3  -8  -7  101.38    4.81
  -3  -8  -7  102.06    4.66
  -3  -8  -7   93.56    5.23
   3   8   8  270.60    9.14
  -3  -8  -8  286.20    9.70
  -3  -8  -8  291.63    9.03
  -3  -8  -8  277.34    9.83
  -3  -8  -8  292.97    9.45
  -3  -8  -8  271.79   10.01
  -3  -8  -8  261.11    8.79
  -3  -8  -8  277.17   10.63
  -3  -8  -8  294.30   10.58
  -3  -8  -8  281.62    9.71
  -3  -8  -8  267.54   10.39
  -3  -8  -8  310.10    9.64
  -3  -8  -9   57.55    3.46
  -3  -8  -9   50.77    2.63
  -3  -8  -9   55.27    3.80
  -3  -8  -9   49.70    3.78
  -3  -8  -9   60.25    3.23
  -3  -8  -9   58.20    3.48
   3   8   9   56.25    6.16
  -3  -8  -9   55.74    4.29
  -3  -8  -9   60.57    4.18
  -3  -8  -9   52.35    3.59
  -3  -8  -9   55.57    4.20
  -3  -8 -10  461.04   14.80
  -3  -8 -10  484.35   14.86
  -3  -8 -10  445.71   13.31
   3   8  10  489.96   21.48
  -3  -8 -10  460.68   15.27
  -3  -8 -10  468.93   14.43
  -3  -8 -10  490.29   15.48
  -3  -8 -11   11.26    2.01
  -3  -8 -11   13.31    2.13
  -3  -8 -11   11.35    2.04
  -3  -8 -12  115.58    5.10
  -3  -8 -12  114.09    5.02
  -3  -8 -12  111.80    5.04
  -3  -8 -13   35.10    1.99
  -3  -9   4    0.35    0.52
   3   9  -3    0.83    0.63
   3   9  -3    0.74    0.67
  -3  -9   3    0.33    0.79
  -3  -9   2   -0.14    1.84
   3   9  -2    0.99    0.75
  -3  -9   2    0.42    1.00
  -3  -9   2    0.10    0.89
   3   9  -1    9.30    1.51
  -3  -9   1    8.66    2.33
  -3  -9   1   10.76    2.57
   3   9  -1    8.30    1.23
  -3  -9   1    8.58    1.56
   3   9   0  234.64    8.66
  -3  -9   0  220.38    9.76
  -3  -9   0  237.62    9.41
  -3  -9   0  236.46    8.79
  -3  -9   0  248.02    8.19
   3   9   1   -0.22    1.05
  -3  -9  -1   -0.57    1.97
  -3  -9  -1    1.77    1.70
  -3  -9  -1   -0.24    1.46
  -3  -9  -1    1.29    0.73
  -3  -9  -1    0.42    0.89
   3   9   2    0.84    1.21
  -3  -9  -2    1.69    1.87
  -3  -9  -2    0.81    1.64
  -3  -9  -2    0.43    1.42
  -3  -9  -2    1.40    0.93
  -3  -9  -2    3.18    1.06
  -3  -9  -2    1.82    0.86
   3   9   3   21.62    2.56
  -3  -9  -3   22.50    2.25
  -3  -9  -3   22.71    2.79
  -3  -9  -3   21.50    2.61
  -3  -9  -3   21.12    2.83
  -3  -9  -3   20.31    2.27
  -3  -9  -4  138.52    5.47
  -3  -9  -4  135.31    5.85
  -3  -9  -4  123.75    5.34
  -3  -9  -4  141.30    5.86
   3   9   4  142.17    6.86
  -3  -9  -4  136.48    6.67
  -3  -9  -4  123.86    5.93
  -3  -9  -5  106.23    4.78
  -3  -9  -5  113.01    5.06
  -3  -9  -5  119.15    5.16
  -3  -9  -5   89.63    4.50
  -3  -9  -5   84.77    4.02
   3   9   5   94.67    5.74
  -3  -9  -5  101.27    4.60
  -3  -9  -5  100.50    5.48
  -3  -9  -5  100.93    4.96
  -3  -9  -5  109.56    6.29
  -3  -9  -6    3.02    1.04
  -3  -9  -6    3.04    1.07
  -3  -9  -6    3.58    1.17
  -3  -9  -6    2.65    1.08
  -3  -9  -6    4.09    0.97
  -3  -9  -6    2.03    1.51
  -3  -9  -6    2.32    0.89
   3   9   6    1.29    3.89
  -3  -9  -6    2.11    1.71
  -3  -9  -6    3.13    2.50
  -3  -9  -6    2.65    1.39
  -3  -9  -6    3.27    1.34
  -3  -9  -7  111.59    5.18
   3   9   7   98.80    5.00
  -3  -9  -7  114.83    5.19
  -3  -9  -7  111.76    4.32
  -3  -9  -7  103.52    5.13
  -3  -9  -7  106.87    4.67
   3   9   7   89.51    8.45
  -3  -9  -7  105.10    6.07
  -3  -9  -7  104.85    5.69
  -3  -9  -8  107.78    5.13
   3   9   8  100.43    4.85
  -3  -9  -8  102.19    5.19
  -3  -9  -8  110.81    4.98
  -3  -9  -8  101.34    4.57
   3   9   8   91.74    8.82
  -3  -9  -8  100.49    5.04
  -3  -9  -8  108.74    5.96
  -3  -9  -8  109.01    5.68
  -3  -9  -8  108.37    5.83
  -3  -9  -9  136.33    5.82
  -3  -9  -9  120.15    4.83
   3   9   9  116.53   10.45
  -3  -9  -9  133.67    6.55
  -3  -9  -9  124.74    5.79
  -3  -9  -9  135.39    6.54
  -3  -9  -9  139.13    6.73
  -3  -9 -10    8.27    1.44
  -3  -9 -10   11.91    2.31
  -3  -9 -10    8.12    1.81
  -3  -9 -10   10.61    1.98
  -3  -9 -10   10.82    2.05
  -3  -9 -10   11.07    1.36
  -3  -9 -11  149.63    6.43
  -3  -9 -11  127.74    5.86
   3   9  12   12.88    3.05
  -3  -9 -12   11.90    1.79
  -3  -9 -12   12.11    1.81
  -3  -9 -12   11.26    1.74
  -3 -10   3    5.54    0.87
  -3 -10   2   30.91    2.38
  -3 -10   2   36.43    2.43
   3  10  -2   31.72    2.00
  -3 -10   1   70.55    4.30
  -3 -10   1   69.38    4.08
  -3 -10   1   82.25    4.10
  -3 -10   0    2.69    1.56
  -3 -10   0    4.38    1.18
  -3 -10   0    4.67    0.92
   3  10   1   18.67    2.09
  -3 -10  -1   20.83    2.58
  -3 -10  -1   14.74    2.22
  -3 -10  -1   18.63    2.10
  -3 -10  -1   19.69    1.88
   3  10   2    7.44    1.57
  -3 -10  -2    6.67    1.86
  -3 -10  -2    5.88    1.77
  -3 -10  -2    7.02    1.65
  -3 -10  -2    7.04    1.19
  -3 -10  -2    6.04    1.37
   3  10   3  103.64    5.50
  -3 -10  -3   98.97    5.83
  -3 -10  -3  103.58    5.26
  -3 -10  -3   86.38    4.73
  -3 -10  -3  104.63    4.93
  -3 -10  -3   97.93    4.62
  -3 -10  -4    2.19    1.11
  -3 -10  -4    2.27    1.07
  -3 -10  -4    1.71    0.89
   3  10   4    3.38    1.51
  -3 -10  -4    0.88    1.29
  -3 -10  -4    1.69    1.69
  -3 -10  -4    2.64    1.46
  -3 -10  -5   23.32    2.07
  -3 -10  -5   22.85    2.30
  -3 -10  -5   26.75    2.41
  -3 -10  -5   23.12    2.21
  -3 -10  -5   19.99    1.81
   3  10   5   21.88    2.94
  -3 -10  -5   21.88    2.29
  -3 -10  -5   20.15    2.54
  -3 -10  -6  217.99    7.84
  -3 -10  -6  214.05    7.96
  -3 -10  -6  215.64    8.02
  -3 -10  -6  192.04    7.15
   3  10   6  182.02    8.85
  -3 -10  -6  212.93    8.55
  -3 -10  -6  203.74    7.49
  -3 -10  -7  140.25    6.02
   3  10   7  120.14    5.85
  -3 -10  -7  129.61    5.72
  -3 -10  -7  135.24    6.55
  -3 -10  -7  142.40    6.05
  -3 -10  -7  147.90    7.18
  -3 -10  -7  135.12    5.50
  -3 -10  -8   13.66    1.86
   3  10   8   12.46    1.76
  -3 -10  -8   11.74    1.67
  -3 -10  -8   12.26    2.28
  -3 -10  -8   11.59    2.66
  -3 -10  -8   14.71    1.83
  -3 -10  -9   28.49    2.46
  -3 -10  -9   23.10    2.51
  -3 -10  -9   28.85    2.30
  -3 -10  -9   26.95    2.04
  -3 -10  -9   28.10    3.01
  -3 -10 -10    0.72    0.82
  -3 -10 -10    0.24    1.60
  -3 -10 -10   -0.21    0.80
  -3 -10 -11    7.15    1.80
  -3 -10 -11   10.25    1.90
  -3 -10 -12   24.81    2.20
  -3 -10 -12   22.73    1.92
  -3 -10 -13   72.30    3.03
  -3 -11   1    0.98    0.72
  -3 -11   1    2.51    0.87
   3  11  -1    1.46    0.64
  -3 -11   0    2.31    0.96
  -3 -11   0    2.55    0.98
  -3 -11  -1    0.26    0.83
  -3 -11  -1    0.10    0.91
  -3 -11  -1    0.12    0.58
  -3 -11  -2  144.41    6.37
  -3 -11  -2  143.11    5.91
  -3 -11  -2  143.93    5.51
  -3 -11  -2  127.54    4.91
  -3 -11  -3   17.03    1.88
  -3 -11  -3   14.58    1.59
  -3 -11  -3   15.11    1.78
  -3 -11  -3   13.58    1.92
  -3 -11  -4   27.24    2.25
  -3 -11  -4   31.67    2.58
  -3 -11  -4   23.70    2.77
   3  11   5   44.17    3.21
  -3 -11  -5   44.72    3.02
  -3 -11  -5   47.54    3.53
  -3 -11  -5   53.31    3.31
  -3 -11  -5   51.28    3.37
  -3 -11  -5   43.09    3.52
  -3 -11  -6  238.44    8.18
   3  11   6  215.95    8.50
  -3 -11  -6  244.96    8.67
  -3 -11  -6  231.39    8.48
  -3 -11  -6  218.39    8.87
  -3 -11  -6  237.02    7.73
  -3 -11  -7   18.45    1.97
  -3 -11  -7   22.51    2.23
  -3 -11  -7   20.11    2.02
  -3 -11  -8  105.28    4.93
  -3 -11  -8  103.46    5.42
  -3 -11  -8  104.53    4.88
  -3 -11  -8  106.57    4.74
  -3 -11  -9   45.81    2.98
  -3 -11  -9   43.91    3.39
  -3 -11  -9   39.57    2.68
  -3 -11  -9   39.99    2.47
  -3 -11 -10   42.56    3.14
  -3 -11 -11   18.31    2.05
  -3 -11 -12   58.26    2.98
  -3 -11 -13   57.71    2.37
  -3 -12   0    5.80    0.89
   3  12   1    9.59    1.06
  -3 -12  -1   11.63    1.31
  -3 -12  -1   11.09    1.37
  -3 -12  -2    1.13    0.83
  -3 -12  -2    1.43    0.61
  -3 -12  -2    1.76    0.80
  -3 -12  -3    7.41    1.22
  -3 -12  -3    8.38    1.02
  -3 -12  -3   10.39    1.53
  -3 -12  -4   62.81    3.31
  -3 -12  -4   55.90    2.97
  -3 -12  -5   28.04    2.24
  -3 -12  -5   31.07    2.41
  -3 -12  -6   19.14    1.91
  -3 -12  -6   18.85    1.94
  -3 -12  -7  187.20    7.24
  -3 -12  -7  202.18    7.26
  -3 -12  -7  204.39    7.18
  -3 -12  -8  100.45    4.44
  -3 -12  -8   96.70    4.23
  -3 -12  -9   22.47    1.84
  -3 -12 -10   35.49    2.52
  -3 -12 -10   31.51    1.96
  -3 -12 -11   17.86    1.72
  -3 -12 -12   92.22    3.42
  -3 -13  -2   41.63    1.95
  -3 -13  -3    0.28    0.39
  -3 -13  -3    0.18    0.55
  -3 -13  -4  180.68    5.17
  -3 -13  -5  143.66    4.98
  -3 -13  -5  163.69    5.42
  -3 -13  -6  440.17   12.29
  -3 -13  -6  417.14   12.05
  -3 -13  -7    3.76    0.90
  -3 -13  -7    3.58    0.86
  -3 -13  -8   73.22    3.23
  -3 -13  -8   69.93    3.10
  -3 -13  -9    0.62    0.58
  -3 -13 -10   61.67    2.48
  -3 -14  -6   62.93    2.30
  -3 -14  -7   26.70    1.37
  -3 -14  -8   53.85    2.03
  -3 -14  -8   52.30    1.97
   4 -11  -7    9.59    0.89
   4 -11  -7    9.69    0.91
   4 -11  -6    1.48    0.52
   4 -11  -6    0.69    0.46
   4 -11  -5    5.85    0.76
   4 -11  -5    6.18    0.79
  -4  10   8   50.48    2.54
   4 -10  -8   45.22    2.42
   4 -10  -8   44.69    2.35
   4 -10  -7   16.24    1.48
   4 -10  -7   15.12    1.39
   4 -10  -7   14.63    1.45
   4 -10  -7   16.07    1.55
  -4  10   7   15.81    1.46
  -4  10   7   15.50    1.55
   4 -10  -6    0.65    0.66
   4 -10  -6    0.20    0.71
   4 -10  -6    0.62    0.75
  -4  10   6    0.39    0.70
  -4  10   6    0.76    0.80
   4 -10  -5    2.67    0.85
   4 -10  -5    1.31    0.77
   4 -10  -5    2.28    0.90
  -4  10   5    1.31    0.67
  -4  10   5    1.63    0.88
   4 -10  -4   21.79    1.83
   4 -10  -4   24.69    1.95
   4 -10  -4   22.20    1.89
   4 -10  -3    5.50    1.00
   4 -10  -2   39.62    1.93
   4 -10  -2   37.42    1.83
  -4  10   1    3.93    0.56
   4  -9 -10   19.78    1.51
  -4   9   9   36.47    2.25
   4  -9  -9   31.63    2.20
  -4   9   8   10.06    1.39
   4  -9  -8   10.16    1.38
  -4   9   7   45.50    2.83
   4  -9  -7   44.21    2.87
   4  -9  -7   47.50    2.91
   4  -9  -7   45.17    2.96
  -4   9   6    3.85    1.06
   4  -9  -6    3.34    1.10
   4  -9  -6    2.71    1.19
  -4   9   5    4.17    1.04
   4  -9  -5    3.45    1.23
   4  -9  -5    2.78    0.91
   4  -9  -5    2.77    1.17
   4  -9  -4   16.79    2.05
   4  -9  -4   17.05    2.09
  -4   9   4   16.99    1.53
  -4   9   4   15.57    1.61
   4  -9  -4   18.33    2.18
  -4   9   4   19.36    2.09
   4  -9  -3    1.00    1.05
   4  -9  -3    1.43    1.06
  -4   9   3    0.74    0.98
  -4   9   3    0.06    0.73
   4  -9  -3    0.88    1.06
   4  -9  -2    5.75    1.32
   4  -9  -2    4.62    1.41
  -4   9   2    6.91    1.26
   4  -9  -1  205.71    7.19
   4  -9  -1  173.20    6.47
   4  -9  -1  181.51    6.53
   4  -9  -1  208.18    7.62
  -4   9   1  218.14    6.88
  -4   9   1  238.29    6.98
  -4   9   0    0.57    0.65
  -4   9   0   -0.29    0.72
   4  -8 -11   15.91    1.32
   4  -8 -10    2.56    1.00
   4  -8 -10    1.47    0.63
   4  -8 -10    1.13    0.64
   4  -8  -9   48.85    2.92
  -4   8   9   51.00    2.94
   4  -8  -9   49.32    2.75
  -4   8   8   19.41    2.00
   4  -8  -8   21.54    1.92
   4  -8  -8   18.91    2.00
   4  -8  -8   15.20    1.77
  -4   8   7  141.03    5.74
   4  -8  -7  139.48    5.96
   4  -8  -7  136.42    5.71
  -4   8   6   27.95    2.41
   4  -8  -6   28.08    2.53
   4  -8  -6   31.04    2.66
   4  -8  -6   25.61    2.66
   4  -8  -5  104.06    5.22
  -4   8   5   89.96    4.53
   4  -8  -5   92.22    5.14
  -4   8   5   99.67    4.55
   4  -8  -5  104.72    5.35
   4  -8  -5   87.65    4.82
  -4   8   4    7.42    1.37
  -4   8   4    6.63    1.13
   4  -8  -4    8.13    1.86
   4  -8  -4    6.36    1.57
   4  -8  -4    8.86    1.40
  -4   8   4    6.78    1.31
   4  -8  -4    7.62    1.78
   4  -8  -3    4.49    1.55
  -4   8   3    4.15    1.10
  -4   8   3    3.70    1.03
   4  -8  -3    3.46    1.59
  -4   8   3    3.34    1.38
   4  -8  -2   16.09    2.39
   4  -8  -2   11.44    1.93
   4  -8  -2   14.48    2.51
  -4   8   2   13.45    1.88
   4  -8  -1   29.48    2.90
   4  -8  -1   21.67    2.38
  -4   8   1   33.92    2.60
  -4   8   1   28.28    2.32
   4  -8  -1   30.53    3.29
   4  -8   0   50.53    3.03
   4  -8   0   48.63    3.07
  -4   8   0   62.58    3.31
   4  -8   0   58.97    4.28
  -4   8   0   71.07    3.54
  -4   8  -1  224.16    7.67
  -4   8  -1  251.97    7.82
  -4   8  -2   41.43    2.35
  -4   8  -2   47.90    2.38
   4  -7 -11    9.91    1.09
   4  -7 -11    7.20    0.90
   4  -7 -10   19.87    1.73
   4  -7  -9  128.21    5.68
   4  -7  -9  130.19    5.58
  -4   7   9  141.98    5.70
   4  -7  -9  141.38    5.55
  -4   7   8   25.00    3.43
  -4   7   8   30.45    2.61
   4  -7  -8   33.22    2.69
   4  -7  -8   32.12    2.34
   4  -7  -8   27.19    2.32
  -4   7   8   36.79    2.76
   4  -7  -8   33.04    2.72
  -4   7   7  830.05   21.89
   4  -7  -7  825.02   22.06
  -4   7   7  673.47   23.38
  -4   7   7  843.97   21.71
   4  -7  -7  693.43   21.01
   4  -7  -7  714.98   21.44
   4  -7  -6   99.46    5.01
   4  -7  -6   98.53    4.95
  -4   7   6  104.85    4.85
  -4   7   6   70.91    4.53
  -4   7   6   84.50    5.69
   4  -7  -6   87.36    4.14
  -4   7   6  105.81    4.79
   4  -7  -6   79.17    4.32
  -4   7   5    0.54    0.96
   4  -7  -5    0.73    0.81
   4  -7  -5    1.27    1.31
   4  -7  -5    2.43    1.21
   4  -7  -5    2.47    1.32
  -4   7   5   -0.15    1.44
  -4   7   5    1.26    1.09
   4  -7  -4   18.43    2.17
  -4   7   4   23.38    1.94
  -4   7   4   21.66    2.06
   4  -7  -4   25.08    2.85
  -4   7   4   20.39    2.04
   4  -7  -4   26.17    2.82
  -4   7   4   25.14    2.36
  -4   7   4   18.28    2.53
   4  -7  -3   20.09    2.49
  -4   7   3   26.83    2.14
   4  -7  -3   24.35    3.00
  -4   7   3   23.53    2.07
   4  -7  -3   24.88    2.29
   4  -7  -3   26.86    3.05
  -4   7   3   23.12    2.16
  -4   7   3   18.59    2.04
  -4   7   3   20.48    2.41
   4  -7  -2    0.58    0.83
   4  -7  -2    1.55    1.57
  -4   7   2    0.23    0.72
  -4   7   2   -0.75    1.06
  -4   7   2    0.14    0.73
   4  -7  -2    0.57    1.40
   4  -7  -2    2.68    1.91
  -4   7   2    0.56    1.24
   4  -7  -2    4.39    1.72
  -4   7   1   96.94    4.94
   4  -7  -1   84.60    5.82
   4  -7  -1  103.23    6.00
  -4   7   1   89.98    4.77
  -4   7   1  100.59    4.63
   4  -7  -1   76.11    5.34
  -4   7   1   93.36    3.88
   4  -7  -1  110.23    6.86
  -4   7   1   78.88    3.99
  -4   7   0  215.78    7.83
   4  -7   0  194.64    8.83
  -4   7   0  217.17    7.62
   4  -7   0  211.18   10.14
   4  -7   0  208.59    8.71
  -4   7  -1  417.96   12.33
   4  -7   1  423.56   15.35
  -4   7  -1  439.04   12.53
  -4   7  -2    5.47    1.19
   4  -7   2    4.35    2.16
  -4   7  -2    4.81    1.23
  -4   7  -3  122.41    4.82
   4  -7   3  123.75    6.30
  -4   7  -3  138.29    4.95
  -4   7  -4   57.76    2.55
   4  -6 -12    1.41    0.92
  -4   6  11   48.55    2.60
   4  -6 -11   51.97    2.72
   4  -6 -10    0.48    1.35
  -4   6  10    0.10    1.02
  -4   6  10    1.09    0.95
   4  -6 -10    0.93    0.73
   4  -6 -10    0.21    0.65
  -4   6   9  100.14    6.95
   4  -6  -9  116.76    5.28
  -4   6   9  144.72    5.80
   4  -6  -9  133.17    5.44
   4  -6  -8  142.53    5.86
  -4   6   8  103.03    7.11
  -4   6   8  144.80    6.05
   4  -6  -8  124.22    5.10
   4  -6  -8  133.97    5.84
   4  -6  -8  115.29    5.08
   4  -6  -8  133.67    5.28
  -4   6   8  143.89    5.93
   4  -6  -8  131.13    5.96
   4  -6  -7   70.14    4.06
   4  -6  -7   77.12    4.17
  -4   6   7   60.32    5.27
  -4   6   7   74.68    4.10
   4  -6  -7   67.29    3.72
   4  -6  -7   67.71    4.10
   4  -6  -7   61.67    3.80
   4  -6  -7   69.45    3.66
  -4   6   7   75.77    4.07
   4  -6  -7   67.81    3.35
   4  -6  -6  409.29   13.06
   4  -6  -6  385.04   12.78
   4  -6  -6  443.69   13.62
  -4   6   6  443.83   13.25
   4  -6  -6  431.59   13.59
  -4   6   6  382.20   14.90
  -4   6   6  446.07   13.15
   4  -6  -6  419.33   12.91
   4  -6  -6  400.92   12.38
  -4   6   5   38.13    2.79
   4  -6  -5   38.76    3.08
   4  -6  -5   40.27    3.22
   4  -6  -5   41.37    3.40
  -4   6   5   33.90    3.73
   4  -6  -5   37.17    2.97
  -4   6   5   38.89    2.81
   4  -6  -5   40.19    3.25
   4  -6  -5   35.63    2.66
  -4   6   4  325.83   10.16
   4  -6  -4  336.65   10.87
   4  -6  -4  326.98   11.41
  -4   6   4  308.50    9.86
   4  -6  -4  307.06   11.53
  -4   6   4  293.71   11.44
  -4   6   4  276.24   10.19
  -4   6   4  301.02    9.46
   4  -6  -4  293.27   10.87
  -4   6   4  321.60   10.05
   4  -6  -4  332.37   11.60
   4  -6  -4  288.54    9.59
   4  -6  -3    4.77    1.89
  -4   6   3    2.96    1.16
  -4   6   3    0.64    1.29
  -4   6   3    2.41    1.12
   4  -6  -3    1.38    1.56
  -4   6   3    2.54    0.93
   4  -6  -3    3.16    1.90
   4  -6  -3    1.31    1.28
   4  -6  -2   16.75    2.59
  -4   6   2   19.31    1.78
   4  -6  -2   21.41    2.12
   4  -6  -2   20.86    3.06
  -4   6   2   16.33    1.79
  -4   6   2   15.62    2.04
  -4   6   2   19.29    2.30
   4  -6  -2   17.58    2.76
   4  -6  -2   20.21    3.25
  -4   6   2   21.62    2.03
  -4   6   1    2.95    1.39
   4  -6  -1    0.18    2.12
   4  -6  -1    2.18    0.90
  -4   6   1    1.16    0.74
   4  -6  -1    5.02    2.22
   4  -6  -1    1.10    1.31
   4  -6  -1    2.09    1.48
  -4   6   1    2.03    0.87
  -4   6   1    1.79    0.79
  -4   6   1    1.92    1.06
   4  -6  -1    2.81    2.69
   4  -6  -1    2.41    1.83
  -4   6   0   60.70    3.83
   4  -6   0   47.11    5.16
   4  -6   0   65.20    5.25
   4  -6   0   63.83    4.32
  -4   6   0   48.58    2.86
   4  -6   0   55.82    4.55
  -4   6   0   51.48    2.64
   4  -6   0   61.83    6.00
  -4   6   0   62.76    3.58
   4  -6   0   67.31    4.50
   4  -6   1  109.83    8.30
  -4   6  -1  145.60    6.07
   4  -6   1  140.85    7.73
   4  -6   1  117.91    7.34
  -4   6  -1  147.01    5.91
   4  -6   1  139.33    9.10
  -4   6  -1  117.74    5.39
   4  -6   2   18.49    4.31
  -4   6  -2   30.64    2.58
  -4   6  -2   26.06    2.32
  -4   6  -2   29.48    2.50
   4  -6   2   30.64    4.63
  -4   6  -2   26.89    2.67
  -4   6  -2   25.81    2.44
   4  -6   2   23.95    3.66
  -4   6  -3  169.85    6.08
  -4   6  -3  132.50    6.06
  -4   6  -3  124.06    5.48
   4  -6   3  138.50    6.51
   4  -6   3  163.67    9.32
  -4   6  -3  140.06    5.67
   4  -6   4   32.51    3.10
  -4   6  -4   31.05    2.23
   4  -6   4   28.67    3.81
  -4   6  -4   22.40    1.97
   4  -6   4   30.02    2.66
   4  -6   5    3.38    1.46
  -4   6  -5    1.98    0.80
  -4   6  -6   11.91    0.93
   4  -5 -12    3.95    1.13
   4  -5 -12    3.65    0.72
   4  -5 -11   25.63    2.37
   4  -5 -11   23.70    1.88
   4  -5 -11   25.03    1.92
   4  -5 -10   15.04    2.17
   4  -5 -10   12.09    1.34
  -4   5  10   11.67    1.96
   4  -5 -10   13.02    1.43
  -4   5  10   15.33    1.76
   4  -5 -10   18.03    1.76
   4  -5  -9  201.53    7.87
   4  -5  -9  204.38    8.02
  -4   5   9  206.70    7.79
   4  -5  -9  171.59    6.94
  -4   5   9  172.89    9.37
   4  -5  -9  201.86    7.39
   4  -5  -9  200.55    7.06
   4  -5  -9  203.86    7.34
   4  -5  -8  644.32   18.91
  -4   5   8  682.92   18.90
   4  -5  -8  592.42   18.30
   4  -5  -8  662.98   18.56
   4  -5  -8  635.48   18.05
  -4   5   8  659.38   18.64
   4  -5  -8  630.73   17.68
   4  -5  -8  662.13   18.48
   4  -5  -7    4.18    1.28
  -4   5   7    2.92    1.24
   4  -5  -7    3.11    0.94
   4  -5  -7    2.14    1.15
  -4   5   7    1.01    2.35
   4  -5  -7    3.83    1.22
  -4   5   7    3.03    1.19
   4  -5  -7    1.43    0.89
   4  -5  -7    2.45    0.92
   4  -5  -6  372.67   12.05
   4  -5  -6  353.21   11.54
  -4   5   6  384.03   11.85
  -4   5   6  353.97   14.02
   4  -5  -6  392.00   12.27
   4  -5  -6  352.35   11.65
  -4   5   6  377.99   11.70
   4  -5  -6  357.03   11.36
   4  -5  -5  265.33    9.26
  -4   5   5  266.47    8.87
  -4   5   5  276.76    8.43
   4  -5  -5  272.10    9.81
  -4   5   5  251.07   10.72
   4  -5  -5  255.25    9.24
  -4   5   5  255.33    8.72
   4  -5  -5  264.93    9.32
  -4   5   4   12.84    1.34
   4  -5  -4    9.77    1.86
  -4   5   4   18.55    1.81
   4  -5  -4   11.08    2.04
  -4   5   4   17.91    1.75
   4  -5  -4   11.66    2.00
  -4   5   4   11.19    1.56
  -4   5   4   13.24    2.46
   4  -5  -4   12.35    2.27
   4  -5  -3   20.93    2.00
  -4   5   3   22.22    1.93
   4  -5  -3   20.08    2.71
   4  -5  -3   17.36    2.36
  -4   5   3   19.68    1.97
  -4   5   3   17.60    2.50
  -4   5   3   19.71    1.95
  -4   5   3   19.57    1.72
   4  -5  -3   16.67    2.76
  -4   5   3   20.03    1.94
   4  -5  -2   72.69    4.64
   4  -5  -2   79.27    5.50
   4  -5  -2   95.57    5.43
  -4   5   2   78.13    3.80
   4  -5  -2   77.53    4.06
   4  -5  -2   79.51    5.75
  -4   5   2   81.53    3.92
   4  -5  -1    4.10    2.32
  -4   5   1    2.09    0.77
   4  -5  -1    4.25    2.79
   4  -5  -1    0.53    1.27
  -4   5   1    0.88    0.99
  -4   5   1    1.74    0.85
  -4   5   1    1.71    0.92
   4  -5  -1    3.02    2.71
   4  -5  -1    1.28    1.62
  -4   5   0   57.39    3.66
   4  -5   0   58.14    3.16
  -4   5   0   54.46    2.73
   4  -5   0   62.47    5.92
   4  -5   0   65.47    5.34
  -4   5   0   53.46    2.86
   4  -5   0   52.80    4.08
   4  -5   0   59.71    6.36
  -4   5   0   53.81    2.72
  -4   5   0   61.05    3.43
  -4   5   0   64.32    3.62
   4  -5   0   59.52    4.10
  -4   5  -1  677.49   19.07
   4  -5   1  729.40   23.80
   4  -5   1  737.70   22.60
  -4   5  -1  591.26   17.45
   4  -5   1  666.32   23.43
   4  -5   1  705.46   25.31
  -4   5  -1  688.05   18.73
  -4   5  -1  624.76   19.06
  -4   5  -1  631.71   18.67
  -4   5  -2  171.42    6.81
  -4   5  -2  141.19    6.26
   4  -5   2  189.80   10.26
   4  -5   2  180.16    8.90
   4  -5   2  157.79    6.64
   4  -5   2  161.29    8.36
  -4   5  -2  149.14    5.54
   4  -5   2  162.01   10.13
   4  -5   2  172.88   11.55
  -4   5  -2  166.42    6.54
  -4   5  -2  163.12    6.80
  -4   5  -3  301.71    9.67
   4  -5   3  306.93   13.13
   4  -5   3  238.48   11.75
  -4   5  -3  273.08    9.27
   4  -5   3  247.49   13.49
   4  -5   3  298.06   15.50
  -4   5  -3  260.45    9.83
  -4   5  -3  251.33    9.52
   4  -5   3  271.56   10.23
  -4   5  -4  183.34    6.66
   4  -5   4  167.12    8.38
  -4   5  -4  154.35    6.14
   4  -5   4  189.11   11.79
  -4   5  -4  152.64    6.59
  -4   5  -4  155.23    6.86
   4  -5   4  158.73    7.12
  -4   5  -5    1.51    0.97
  -4   5  -5    1.68    0.76
  -4   5  -5    1.12    1.06
  -4   5  -5   -0.41    1.17
   4  -5   5    2.25    1.31
   4  -5   5    1.11    1.51
   4  -5   6   45.09    3.67
  -4   5  -6   50.48    2.64
  -4   5  -7    0.71    0.52
   4  -5   7   -0.26    1.25
   4  -4 -12   12.09    1.22
   4  -4 -12   12.58    1.33
   4  -4 -11   78.17    4.07
   4  -4 -11   70.24    3.80
  -4   4  11   63.73    4.14
   4  -4 -11   73.88    3.58
  -4   4  10    0.37    1.36
  -4   4  10    1.82    1.01
   4  -4 -10    0.67    0.77
   4  -4  -9   28.43    2.61
  -4   4   9   24.79    3.64
   4  -4  -9   26.75    2.26
  -4   4   9   23.65    2.32
   4  -4  -9   22.49    1.93
  -4   4   9   24.47    2.35
  -4   4   9   24.19    2.64
   4  -4  -9   24.19    2.02
   4  -4  -9   24.21    2.16
   4  -4  -8   87.37    4.62
  -4   4   8   70.39    5.95
   4  -4  -8   83.57    4.24
   4  -4  -8   71.64    3.95
   4  -4  -8   80.85    4.76
  -4   4   8   85.91    4.45
   4  -4  -8   80.02    3.94
   4  -4  -8   82.69    4.20
  -4   4   7   26.44    3.92
   4  -4  -7   36.38    2.66
   4  -4  -7   32.36    2.59
   4  -4  -7   29.94    2.05
  -4   4   7   34.07    2.66
   4  -4  -7   33.66    3.12
   4  -4  -7   29.94    2.41
  -4   4   7   31.69    2.59
   4  -4  -7   33.52    2.41
  -4   4   6   80.69    6.04
  -4   4   6   97.69    3.97
   4  -4  -6  100.70    4.76
   4  -4  -6   89.55    4.49
  -4   4   6   97.77    4.55
   4  -4  -6   88.87    4.05
   4  -4  -6   92.46    5.07
   4  -4  -6   92.22    4.50
  -4   4   6   91.76    4.40
   4  -4  -6   85.59    4.29
   4  -4  -5  200.41    7.64
  -4   4   5  225.42    7.75
   4  -4  -5  232.81    8.91
   4  -4  -5  226.03    8.22
  -4   4   5  211.89    7.64
  -4   4   5  203.32    9.51
  -4   4   5  243.83    7.54
   4  -4  -5  230.58    8.38
  -4   4   4    2.73    0.99
   4  -4  -4    5.98    1.60
  -4   4   4    5.14    0.88
  -4   4   4    3.26    1.09
   4  -4  -4    3.32    1.32
  -4   4   4    3.14    1.08
  -4   4   4    5.20    2.05
   4  -4  -4    3.72    1.54
   4  -4  -3 1078.54   28.74
  -4   4   3 1246.11   29.54
   4  -4  -3 1124.02   31.24
   4  -4  -3 1249.22   31.65
   4  -4  -3 1011.66   28.46
  -4   4   3 1206.09   31.50
  -4   4   3 1178.95   29.12
   4  -4  -3 1081.16   31.32
  -4   4   3 1137.36   29.39
   4  -4  -3 1139.91   31.24
  -4   4   3 1179.85   29.52
   4  -4  -2    1.65    1.41
  -4   4   2    0.85    0.79
   4  -4  -2    0.16    1.98
   4  -4  -2    0.31    1.77
   4  -4  -2    0.71    0.85
  -4   4   2    0.56    0.80
  -4   4   2    0.87    1.30
   4  -4  -2    2.03    2.07
  -4   4   2    0.48    1.10
   4  -4  -1  448.27   16.82
   4  -4  -1  511.29   17.47
  -4   4   1  399.57   12.22
  -4   4   1  430.53   13.49
   4  -4  -1  473.87   13.19
   4  -4  -1  441.56   16.47
  -4   4   1  425.34   12.68
   4  -4  -1  457.00   13.69
   4  -4   0   11.50    4.12
  -4   4   0    9.48    1.10
   4  -4   0   15.78    4.29
  -4   4   0    9.21    1.14
   4  -4   0    6.80    2.65
   4  -4   0   10.54    3.99
  -4   4   0   11.36    1.44
  -4   4   0    9.96    1.68
  -4   4  -1  207.02    6.67
   4  -4   1  271.04   14.48
  -4   4  -1  220.19    7.05
   4  -4   1  236.28    8.92
   4  -4   1  245.12   11.31
   4  -4   1  230.33   13.13
  -4   4  -1  254.22    8.09
  -4   4  -1  234.00    8.23
  -4   4  -2  594.46   17.24
   4  -4   2  714.29   26.34
   4  -4   2  738.28   27.17
  -4   4  -2  554.69   15.88
   4  -4   2  610.85   18.82
   4  -4   2  640.24   24.74
   4  -4   2  579.32   21.06
  -4   4  -2  602.98   17.06
  -4   4  -2  574.07   17.58
  -4   4  -2  595.89   17.56
   4  -4   2  565.02   17.76
  -4   4  -3   11.46    1.87
  -4   4  -3   16.33    1.81
   4  -4   3   11.45    4.96
  -4   4  -3   12.08    1.30
   4  -4   3   13.71    2.89
  -4   4  -3   12.29    1.71
   4  -4   3   17.23    6.08
   4  -4   3   13.09    3.50
  -4   4  -3    9.02    1.94
   4  -4   3   12.10    2.21
  -4   4  -4  197.83    7.32
   4  -4   4  248.67   13.82
   4  -4   4  168.33    7.68
   4  -4   4  190.29   10.05
   4  -4   4  174.06   10.54
  -4   4  -4  186.91    7.01
   4  -4   4  225.41   14.66
  -4   4  -4  185.66    7.81
   4  -4   4  185.11    7.95
  -4   4  -5   16.83    1.92
   4  -4   5   15.81    3.75
  -4   4  -5   14.40    1.66
  -4   4  -5   10.22    1.96
   4  -4   5   11.41    2.13
   4  -4   5   12.69    3.30
   4  -4   6   11.48    2.32
  -4   4  -6    7.02    1.54
   4  -4   6    9.91    1.75
  -4   4  -6   10.17    1.49
   4  -4   7    4.63    1.76
  -4   4  -7    2.42    0.97
  -4   4  -7    4.11    1.00
  -4   4  -8    2.48    0.64
  -4   4  -8    2.04    0.78
   4  -4   8    2.56    1.48
   4  -3 -12   12.79    1.44
   4  -3 -12   11.58    1.17
   4  -3 -12   11.87    1.18
   4  -3 -11   28.73    2.48
  -4   3  11   22.68    2.59
   4  -3 -11   26.62    2.06
   4  -3 -11   23.16    2.15
  -4   3  10    2.44    1.71
   4  -3 -10    2.60    1.57
   4  -3 -10    3.23    0.97
  -4   3  10    4.11    1.07
   4  -3 -10    3.19    0.96
   4  -3 -10    2.54    0.85
   4  -3  -9  254.33    9.05
  -4   3   9  225.55   10.15
  -4   3   9  191.64   10.04
   4  -3  -9  267.31    8.79
  -4   3   9  247.31    8.88
   4  -3  -9  206.81    7.49
   4  -3  -9  252.43    9.22
   4  -3  -9  274.74    8.82
  -4   3   9  264.74    8.92
   4  -3  -9  269.31    8.75
  -4   3   8  216.15    9.95
   4  -3  -8  248.51    8.34
   4  -3  -8  200.54    7.55
  -4   3   8  248.59    8.63
   4  -3  -8  215.48    8.61
   4  -3  -8  250.59    8.37
  -4   3   8  209.09    8.67
  -4   3   8  229.30    7.84
   4  -3  -8  239.48    8.23
  -4   3   7  725.64   24.49
   4  -3  -7  816.66   21.59
   4  -3  -7  735.86   21.17
  -4   3   7  841.45   21.88
   4  -3  -7  727.70   21.87
   4  -3  -7  796.23   21.52
  -4   3   7  784.94   21.65
  -4   3   7  695.23   23.27
  -4   3   6  517.57   18.13
  -4   3   6  546.71   14.91
   4  -3  -6  564.76   15.56
  -4   3   6  569.86   15.54
   4  -3  -6  491.98   14.29
   4  -3  -6  485.58   15.66
   4  -3  -6  512.46   15.33
  -4   3   6  538.27   15.32
  -4   3   6  483.45   16.84
   4  -3  -5   99.16    4.61
  -4   3   5   90.67    4.13
   4  -3  -5   87.30    3.94
  -4   3   5   97.90    4.25
   4  -3  -5   83.53    3.87
  -4   3   5   93.69    5.84
  -4   3   5   95.54    4.04
   4  -3  -5   97.71    4.59
   4  -3  -4   98.31    4.94
  -4   3   4  103.00    3.80
  -4   3   4   99.16    4.25
   4  -3  -4  101.51    4.52
   4  -3  -4   87.86    4.38
   4  -3  -4  104.67    4.91
  -4   3   4  111.11    4.40
  -4   3   4  104.57    5.76
  -4   3   4  118.56    4.57
   4  -3  -4  107.36    5.10
   4  -3  -3  125.57    3.90
  -4   3   3  147.38    5.09
   4  -3  -3  152.35    6.55
   4  -3  -3  140.77    4.23
  -4   3   3  140.96    6.34
   4  -3  -3  131.67    6.16
  -4   3   3  144.95    4.81
  -4   3   3  136.69    5.04
  -4   3   3  148.41    5.31
   4  -3  -2 2615.30   68.96
  -4   3   2 2863.64   68.89
   4  -3  -2 2907.90   72.51
   4  -3  -2 3091.17   73.25
  -4   3   2 2758.07   69.42
   4  -3  -2 2879.03   68.38
  -4   3   2 2852.20   70.45
   4  -3  -2 2634.41   71.31
  -4   3   2 2660.95   68.80
  -4   3   2 2883.84   69.33
  -4   3   1  356.44   10.31
  -4   3   1  343.36    9.97
   4  -3  -1  339.97   13.50
   4  -3  -1  360.62   14.72
  -4   3   1  323.68    9.78
  -4   3   1  377.58   11.39
   4  -3  -1  367.49   10.16
   4  -3   0  207.62    9.21
  -4   3   0  194.54    6.24
   4  -3   0  204.74   10.72
  -4   3   0  215.70    6.95
  -4   3   0  212.63    6.34
   4  -3   0  194.64   12.55
  -4   3   0  214.54    7.35
  -4   3   0  195.75    6.18
  -4   3  -1    3.47    1.07
  -4   3  -1    3.81    0.66
   4  -3   1    3.85    5.25
  -4   3  -1    4.07    1.01
  -4   3  -1    2.97    0.64
   4  -3   1    4.71    2.18
   4  -3   1    4.05    3.82
  -4   3  -1    5.16    1.30
   4  -3   1    3.72    1.37
   4  -3   1    2.58    1.04
  -4   3  -1    3.81    0.72
  -4   3  -2  409.98   12.81
  -4   3  -2  414.07   11.69
   4  -3   2  448.24   13.77
   4  -3   2  427.29   15.83
  -4   3  -2  446.69   12.77
   4  -3   2  413.15   13.17
  -4   3  -2  419.41   13.18
  -4   3  -3  489.70   14.28
  -4   3  -3  459.94   13.98
   4  -3   3  451.76   22.70
  -4   3  -3  471.29   13.11
   4  -3   3  501.53   15.81
  -4   3  -3  487.70   14.10
   4  -3   3  518.01   21.33
   4  -3   3  443.13   17.44
  -4   3  -3  463.80   14.67
  -4   3  -3  483.02   14.88
   4  -3   3  465.90   14.76
  -4   3  -4  266.89    9.19
  -4   3  -4  254.71    8.84
   4  -3   4  251.19   18.33
   4  -3   4  270.76   12.62
   4  -3   4  287.53   11.50
  -4   3  -4  266.82    8.32
  -4   3  -4  274.84    9.02
  -4   3  -4  260.33    9.73
  -4   3  -4  276.25    9.98
   4  -3   4  252.10    9.69
  -4   3  -5    3.30    1.26
  -4   3  -5    4.24    0.99
   4  -3   5    6.45    2.77
   4  -3   5    4.83    5.14
  -4   3  -5    4.41    1.49
  -4   3  -5    4.53    1.72
   4  -3   5    6.41    1.69
   4  -3   5    3.69    2.25
  -4   3  -5    3.92    0.90
   4  -3   5    5.19    1.51
  -4   3  -6    6.14    1.40
   4  -3   6    2.00    2.13
   4  -3   6    3.24    2.55
  -4   3  -6    3.67    0.95
   4  -3   6    9.04    6.35
  -4   3  -6    2.68    1.40
  -4   3  -6    4.70    1.64
   4  -3   6    2.70    1.49
  -4   3  -7   21.14    1.75
   4  -3   7   23.34    3.16
  -4   3  -7   20.03    2.00
  -4   3  -7   17.61    2.13
  -4   3  -7   18.76    2.24
  -4   3  -8    4.30    0.72
   4  -3   8    8.63    2.33
  -4   3  -8    5.48    1.21
  -4   3  -8    6.24    1.29
  -4   3  -8    6.16    1.16
  -4   3  -8    6.94    1.50
  -4   3  -9    7.14    0.96
   4  -3   9    9.56    2.05
   4  -2 -12    2.64    0.89
   4  -2 -11    4.24    1.29
  -4   2  11    3.54    1.73
   4  -2 -11    3.54    1.32
   4  -2 -11    3.31    0.92
   4  -2 -11    3.66    0.88
  -4   2  10   10.17    2.48
   4  -2 -10    7.59    1.72
   4  -2 -10    8.72    1.38
   4  -2 -10    8.94    1.37
   4  -2  -9   20.27    2.14
  -4   2   9   21.27    2.28
  -4   2   9   19.96    3.27
  -4   2   9   20.47    2.84
  -4   2   9   21.74    3.72
   4  -2  -9   24.78    2.20
   4  -2  -9   22.63    2.17
  -4   2   9   23.77    2.20
   4  -2  -9   23.67    2.11
   4  -2  -9   23.24    2.11
   4  -2  -8  182.21    6.74
  -4   2   8  217.28    8.07
  -4   2   8  171.40    9.13
  -4   2   8  187.39   10.08
   4  -2  -8  222.95    7.75
   4  -2  -8  235.48    8.09
  -4   2   8  219.16    7.98
   4  -2  -8  228.16    7.86
   4  -2  -8  212.57    7.09
  -4   2   8  223.17    7.74
   4  -2  -8  226.35    7.75
   4  -2  -7  149.07    5.80
  -4   2   7  155.00    8.41
   4  -2  -7  167.35    6.26
  -4   2   7  143.50    8.20
   4  -2  -7  164.36    6.37
  -4   2   7  150.74    6.72
  -4   2   7  167.00    6.41
   4  -2  -7  167.43    6.33
   4  -2  -7  161.55    6.18
  -4   2   6  444.96   12.86
   4  -2  -6  407.31   11.28
   4  -2  -6  425.89   12.61
  -4   2   6  402.77   14.76
  -4   2   6  420.28   15.29
   4  -2  -6  419.81   12.75
  -4   2   6  419.67   12.67
   4  -2  -6  416.68   12.65
  -4   2   5   77.83    3.60
   4  -2  -5   60.37    2.82
   4  -2  -5   64.90    2.53
   4  -2  -5   79.09    3.75
  -4   2   5   74.65    4.81
  -4   2   5   74.96    5.20
  -4   2   5   76.24    3.54
   4  -2  -5   73.18    3.75
  -4   2   5   71.78    3.49
   4  -2  -5   68.73    3.59
   4  -2  -4  285.15    7.75
   4  -2  -4  291.14    9.39
  -4   2   4  307.28    9.00
  -4   2   4  302.91   10.77
   4  -2  -4  309.82    9.61
   4  -2  -4  295.62    9.65
  -4   2   4  296.32    8.87
   4  -2  -4  281.22    8.65
  -4   2   4  279.09    8.46
  -4   2   3    4.68    0.91
   4  -2  -3    5.02    1.26
   4  -2  -3    3.61    1.37
  -4   2   3    6.42    1.14
  -4   2   3    6.41    1.67
   4  -2  -3    5.20    0.55
  -4   2   3    4.82    0.94
   4  -2  -3    3.55    1.27
   4  -2  -3    4.39    1.13
  -4   2   3    4.25    0.76
  -4   2   3    5.74    1.32
  -4   2   3    4.60    0.89
  -4   2   2   38.36    2.10
   4  -2  -2   43.33    4.23
  -4   2   2   41.28    2.90
   4  -2  -2   42.96    1.79
  -4   2   2   40.01    2.39
  -4   2   2   38.90    2.05
  -4   2   2   36.92    2.05
   4  -2  -2   33.20    2.90
   4  -2  -2   35.86    1.59
  -4   2   1  518.69   13.99
   4  -2  -1  493.63   16.83
  -4   2   1  557.11   13.97
   4  -2  -1  524.20   20.16
  -4   2   1  490.67   14.38
  -4   2   1  493.88   13.35
  -4   2   1  554.02   15.20
  -4   2   0   64.46    3.31
  -4   2   0   61.72    2.24
   4  -2   0   58.60    2.68
  -4   2   0   60.13    2.81
   4  -2   0   50.82    3.93
   4  -2   0   55.36    5.01
  -4   2   0   57.99    2.47
   4  -2   0   60.74    3.05
  -4   2  -1   96.70    3.32
   4  -2   1  103.48    7.71
  -4   2  -1   95.99    3.22
   4  -2   1  102.07    4.09
  -4   2  -1  106.56    4.10
   4  -2   1   96.46    5.46
   4  -2   1  106.58    6.85
  -4   2  -1   95.56    4.28
  -4   2  -1   97.41    4.28
   4  -2   1   90.24    4.06
  -4   2  -2   18.90    1.05
   4  -2   2   23.73    3.02
   4  -2   2   23.95    4.27
  -4   2  -2   25.92    1.41
   4  -2   2   24.09    2.04
  -4   2  -2   21.47    1.76
   4  -2   2   31.10    4.31
  -4   2  -2   24.20    2.14
  -4   2  -2   26.85    2.32
   4  -2   2   22.46    2.06
  -4   2  -3  442.25   13.26
   4  -2   3  443.08   15.91
  -4   2  -3  449.89   13.20
   4  -2   3  444.30   17.86
  -4   2  -3  458.81   12.30
   4  -2   3  461.03   14.13
  -4   2  -3  463.50   13.30
   4  -2   3  462.00   17.77
  -4   2  -3  459.60   13.87
  -4   2  -3  449.56   13.90
   4  -2   3  438.60   13.55
  -4   2  -4    4.56    1.23
  -4   2  -4    2.78    0.85
   4  -2   4    5.11    3.34
   4  -2   4    3.46    1.65
  -4   2  -4    2.74    0.76
   4  -2   4    4.52    2.33
  -4   2  -4    6.58    1.22
   4  -2   4    5.16    3.64
  -4   2  -4    4.18    1.43
  -4   2  -4    3.69    1.65
  -4   2  -5   64.73    3.61
   4  -2   5   55.78    5.31
   4  -2   5   71.50    7.86
   4  -2   5   70.68    4.45
  -4   2  -5   62.72    3.09
   4  -2   5   70.53    5.05
   4  -2   5   51.65    3.52
  -4   2  -5   62.78    3.37
   4  -2   5   71.49    7.52
  -4   2  -5   64.87    4.10
  -4   2  -5   52.77    3.82
  -4   2  -6    1.80    1.18
  -4   2  -6    2.55    0.81
   4  -2   6    3.65    5.53
   4  -2   6    0.25    2.25
  -4   2  -6    1.59    0.84
   4  -2   6   -0.40    4.32
  -4   2  -6    1.32    1.33
  -4   2  -6    2.66    1.63
   4  -2   6    2.81    1.42
   4  -2   6    1.19    1.69
   4  -2   6    1.22    1.35
  -4   2  -7  268.03    9.22
  -4   2  -7  243.40    9.64
  -4   2  -7  265.59    9.98
  -4   2  -8  245.96    8.02
  -4   2  -8  253.63    8.41
  -4   2  -8  243.12    8.94
  -4   2  -8  233.68    8.64
  -4   2  -9    0.99    0.56
   4  -2   9    0.89    1.70
  -4   2  -9    1.11    0.86
  -4   2  -9    0.13    1.18
  -4   2  -9    0.14    1.02
   4  -1 -11   15.55    1.60
   4  -1 -11   18.55    1.80
   4  -1 -11   14.68    1.46
  -4   1  11   15.22    2.26
   4  -1 -10   40.96    2.73
   4  -1 -10   42.96    2.79
   4  -1  -9    2.88    1.04
  -4   1   9    3.17    2.51
  -4   1   9    5.30    2.57
   4  -1  -9    4.24    1.15
  -4   1   9    4.36    1.15
   4  -1  -9    3.56    0.85
   4  -1  -9    5.76    1.23
  -4   1   8  150.44    8.39
  -4   1   8  139.03    6.15
   4  -1  -8  139.64    5.41
  -4   1   8  143.38    8.62
   4  -1  -8  157.15    6.32
  -4   1   8  149.39    6.18
   4  -1  -8  157.82    6.25
  -4   1   8  160.15    6.31
   4  -1  -8  150.08    5.66
   4  -1  -8  149.89    5.88
  -4   1   7   64.87    5.37
   4  -1  -7   55.08    2.85
   4  -1  -7   59.20    2.95
  -4   1   7   52.04    4.53
  -4   1   7   62.57    5.54
   4  -1  -7   64.84    3.41
   4  -1  -7   66.60    3.65
  -4   1   7   69.96    3.81
   4  -1  -7   66.40    3.62
   4  -1  -7   65.70    3.42
  -4   1   6 1425.02   43.14
  -4   1   6 1689.31   41.31
   4  -1  -6 1538.27   39.94
  -4   1   6 1537.65   43.94
  -4   1   6 1549.71   43.36
   4  -1  -6 1638.08   40.78
   4  -1  -6 1662.26   41.24
  -4   1   6 1643.21   41.21
  -4   1   6 1485.06   41.27
  -4   1   6 1686.15   41.30
   4  -1  -6 1611.96   41.10
   4  -1  -6 1585.78   40.66
  -4   1   5  116.49    6.28
  -4   1   5  135.97    5.23
   4  -1  -5  125.73    4.38
  -4   1   5  114.16    6.51
  -4   1   5  131.59    5.24
   4  -1  -5  126.57    4.93
   4  -1  -5  134.37    5.31
  -4   1   5  127.80    5.07
   4  -1  -5  126.84    5.16
  -4   1   5  123.91    4.80
  -4   1   4 1446.87   34.26
   4  -1  -4 1346.22   33.41
  -4   1   4 1409.29   36.08
   4  -1  -4 1279.22   32.54
  -4   1   4 1315.11   36.06
   4  -1  -4 1376.64   34.35
   4  -1  -4 1296.39   34.57
  -4   1   4 1368.99   34.12
   4  -1  -4 1374.08   34.60
  -4   1   4 1316.00   33.86
   4  -1  -3   62.52    3.01
   4  -1  -3   58.86    3.38
  -4   1   3   59.53    2.84
  -4   1   3   61.24    3.71
   4  -1  -3   60.16    2.15
  -4   1   3   62.49    3.00
   4  -1  -3   61.51    3.26
  -4   1   3   59.92    2.80
   4  -1  -3   58.95    3.36
  -4   1   3   61.69    2.83
   4  -1  -2   18.10    2.01
  -4   1   2   18.04    1.33
  -4   1   2   20.26    1.43
   4  -1  -2   19.14    2.56
   4  -1  -2   20.40    2.60
   4  -1  -2   20.72    2.93
  -4   1   2   19.39    1.43
   4  -1  -2   19.23    1.14
  -4   1   2   22.01    1.66
  -4   1   2   21.24    2.03
  -4   1   1   86.80    3.15
   4  -1  -1   73.70    6.36
  -4   1   1   72.19    2.31
  -4   1   1   77.35    3.37
  -4   1   1   88.15    3.89
  -4   1   1   76.40    3.07
   4  -1  -1   66.93    4.41
  -4   1   1   80.17    3.46
   4  -1   0   12.45    3.24
  -4   1   0   12.35    0.60
  -4   1   0   16.55    1.56
  -4   1   0   13.85    1.54
   4  -1   0   14.78    1.16
   4  -1   0   16.19    2.05
  -4   1   0   13.12    1.18
  -4   1   0   15.27    1.65
   4  -1   1   92.82    4.64
  -4   1  -1   88.85    3.00
   4  -1   1   89.83    5.65
  -4   1  -1   86.64    2.61
   4  -1   1   90.65    3.49
   4  -1   1   83.12    5.18
  -4   1  -1   86.72    3.51
  -4   1  -1   89.68    3.85
  -4   1  -1   83.38    3.81
  -4   1  -2   57.40    2.75
  -4   1  -2   50.34    1.89
   4  -1   2   61.87    3.96
   4  -1   2   59.38    4.51
  -4   1  -2   58.60    2.08
   4  -1   2   59.66    2.88
  -4   1  -2   60.60    2.85
   4  -1   2   50.12    4.16
  -4   1  -2   61.33    3.16
  -4   1  -2   65.14    3.30
   4  -1   2   58.52    2.82
   4  -1   3  266.79   11.04
  -4   1  -3  288.79    8.80
   4  -1   3  273.43   10.55
  -4   1  -3  288.23    7.94
   4  -1   3  286.95    9.14
  -4   1  -3  290.66    8.79
   4  -1   3  262.70   11.16
  -4   1  -3  287.51    9.30
  -4   1  -3  282.60    9.34
  -4   1  -3  297.81    9.52
   4  -1   3  270.09    8.80
  -4   1  -4   18.32    1.78
   4  -1   4   25.11    3.17
   4  -1   4   16.58    2.84
  -4   1  -4   21.63    1.77
  -4   1  -4   18.63    1.39
   4  -1   4   21.67    2.22
   4  -1   4   14.93    3.12
  -4   1  -4   16.39    1.95
  -4   1  -4   17.62    2.12
  -4   1  -5    2.26    1.09
  -4   1  -5    6.26    1.05
   4  -1   5    3.80    1.52
  -4   1  -5    2.53    0.78
   4  -1   5    2.62    1.88
  -4   1  -5    1.94    0.92
   4  -1   5    2.94    1.18
   4  -1   5    4.86    2.97
  -4   1  -5    1.54    1.23
  -4   1  -5    1.83    1.26
  -4   1  -6   56.78    3.33
   4  -1   6   58.16    4.21
   4  -1   6   50.65    4.29
   4  -1   6   39.91    5.20
   4  -1   6   47.09    4.80
  -4   1  -6   47.63    2.77
   4  -1   6   48.90    6.09
   4  -1   6   43.05    3.22
  -4   1  -6   53.26    3.78
  -4   1  -6   51.62    3.62
  -4   1  -7  136.31    5.68
   4  -1   7  135.90    7.24
  -4   1  -7  107.80    4.95
   4  -1   7  127.95   10.19
   4  -1   7  123.91    8.28
   4  -1   7  156.27   11.16
  -4   1  -7  121.09    5.95
  -4   1  -7  126.45    6.15
  -4   1  -7  131.77    5.19
   4  -1   8  369.29   12.88
  -4   1  -8  292.36    9.71
  -4   1  -8  262.90    8.63
   4  -1   8  385.92   19.85
  -4   1  -8  278.98   10.01
  -4   1  -8  300.38   10.58
   4  -1   9   11.38    2.55
  -4   1  -9    8.15    1.47
  -4   1  -9    9.34    1.68
  -4   1  -9    7.37    1.39
  -4   1  -9   11.34    2.05
  -4   1 -10    8.20    1.37
   4   0 -11   15.06    1.44
   4   0 -11   14.96    1.30
  -4   0  10   43.00    4.09
   4   0 -10   58.37    3.28
  -4   0   9  176.13    9.23
  -4   0   9  164.46    9.47
  -4   0   9  172.39    8.41
   4   0  -9  189.39    7.20
   4   0  -9  187.12    6.96
   4   0  -9  174.49    6.51
   4   0  -9  196.57    7.25
   4   0  -8   57.60    3.38
  -4   0   8   67.15    5.67
   4   0  -8   51.27    3.17
  -4   0   8   57.46    5.71
   4   0  -8   63.69    3.51
  -4   0   8   64.75    3.73
   4   0  -8   64.04    3.75
   4   0  -8   62.34    3.40
   4   0  -8   65.37    3.77
   4   0  -8   65.59    3.49
  -4   0   7  399.67   15.36
  -4   0   7  380.58   12.35
   4   0  -7  394.44   11.86
  -4   0   7  396.42   15.77
   4   0  -7  432.09   12.32
   4   0  -7  416.31   12.70
  -4   0   7  420.16   12.80
  -4   0   7  433.44   13.17
   4   0  -7  432.30   12.81
  -4   0   6  364.75   13.28
   4   0  -6  300.73    9.48
   4   0  -6  329.52    9.95
  -4   0   6  299.92   11.41
  -4   0   6  335.06   13.34
   4   0  -6  356.15   10.75
  -4   0   6  369.36   11.10
   4   0  -6  352.16   10.77
  -4   0   5 2501.74   66.99
  -4   0   5 2745.63   64.95
  -4   0   5 2516.50   66.16
  -4   0   5 2582.76   67.54
   4   0  -5 2478.34   64.16
   4   0  -5 2680.02   64.89
  -4   0   5 2661.73   64.84
  -4   0   5 2469.53   65.07
   4   0  -5 2673.77   64.90
  -4   0   4  342.28   10.10
  -4   0   4  314.40   11.83
  -4   0   4  349.77   10.32
   4   0  -4  327.20    9.74
   4   0  -4  334.52   10.22
  -4   0   4  338.35   10.00
  -4   0   4  319.42   10.00
   4   0  -4  327.32   10.16
  -4   0   4  324.86    9.99
  -4   0   3 2275.64   44.78
  -4   0   3 2124.21   46.74
  -4   0   3 2195.12   44.92
   4   0  -3 2132.71   44.72
  -4   0   3 2161.06   45.90
   4   0  -3 2124.24   45.27
  -4   0   3 2159.51   44.62
  -4   0   3 2057.16   44.62
  -4   0   2  886.36   23.63
  -4   0   2 1019.30   24.61
   4   0  -2 1037.51   26.92
  -4   0   2  989.02   24.80
  -4   0   2 1011.96   25.48
   4   0  -2  894.88   25.27
  -4   0   2  989.44   24.53
  -4   0   2  969.66   24.98
  -4   0   1    5.42    0.78
   4   0  -1    1.47    2.91
  -4   0   1    5.33    0.98
  -4   0   1    6.73    1.18
   4   0  -1    4.72    1.21
  -4   0   1    4.60    0.73
  -4   0   1    5.55    0.81
  -4   0   1    5.39    1.11
  -4   0   0   49.94    2.09
   4   0   0   43.17    3.74
  -4   0   0   43.46    2.05
   4   0   0   49.04    2.19
  -4   0   0   46.69    2.44
  -4   0   0   52.96    2.67
  -4   0   0   46.96    2.24
  -4   0   0   50.49    2.77
  -4   0   0   44.35    2.47
  -4   0  -1  240.40    6.94
   4   0   1  240.66    8.70
   4   0   1  235.22    7.79
  -4   0  -1  216.80    6.36
   4   0   1  242.99    6.98
  -4   0  -1  225.84    7.13
  -4   0  -1  226.07    6.99
  -4   0  -1  232.46    7.42
  -4   0  -2  206.60    6.25
  -4   0  -2  179.68    5.27
   4   0   2  211.19    7.96
   4   0   2  204.82    7.26
   4   0   2  208.21    6.36
  -4   0  -2  213.21    6.35
   4   0   2  181.82    7.40
  -4   0  -2  209.16    6.67
  -4   0  -2  201.72    6.71
  -4   0  -3  521.75   13.80
   4   0   3  485.92   15.18
   4   0   3  525.13   15.96
  -4   0  -3  498.20   12.87
   4   0   3  499.01   13.93
  -4   0  -3  499.80   13.78
  -4   0  -3  490.86   14.19
  -4   0  -3  484.63   14.26
  -4   0  -3  487.72   14.32
   4   0   4 3596.20   88.42
  -4   0  -4 3624.69   86.26
   4   0   4 3612.07   89.15
  -4   0  -4 3483.21   85.40
   4   0   4 3443.02   86.64
  -4   0  -4 3523.93   86.87
  -4   0  -4 3356.60   86.88
  -4   0  -5   29.80    2.20
   4   0   5   26.18    3.03
   4   0   5   22.68    3.09
  -4   0  -5   28.35    2.05
   4   0   5   28.83    2.51
   4   0   5   22.29    2.07
  -4   0  -5   28.45    1.99
  -4   0  -5   27.80    2.45
  -4   0  -5   29.77    2.61
  -4   0  -6   66.12    3.62
   4   0   6   75.65    4.67
   4   0   6   79.91    4.60
   4   0   6   75.51    5.42
  -4   0  -6   73.12    3.57
   4   0   6   55.31    3.56
  -4   0  -6   58.40    3.04
  -4   0  -6   64.75    3.89
  -4   0  -6   65.38    4.08
  -4   0  -7  218.80    7.67
   4   0   7  244.07    9.55
  -4   0  -7  188.85    7.02
   4   0   7  204.58   10.24
   4   0   7  171.33   10.00
  -4   0  -7  219.28    7.43
   4   0   7  164.83    7.47
   4   0   7  201.30   11.22
  -4   0  -7  181.38    6.35
  -4   0  -7  207.54    8.01
  -4   0  -7  213.75    8.35
  -4   0  -8    4.58    1.35
   4   0   8    4.11    1.97
   4   0   8    3.98    1.93
  -4   0  -8    2.46    0.81
   4   0   8    4.74    2.82
   4   0   8    4.65    2.53
   4   0   8    2.37    3.37
  -4   0  -8    6.15    1.53
  -4   0  -8    5.09    1.64
  -4   0  -8    3.32    1.15
  -4   0  -9    1.06    1.13
  -4   0  -9    0.44    1.73
  -4   0  -9    1.68    0.82
  -4   0  -9    0.69    1.02
   4   0   9    0.88    4.58
  -4   0  -9   -0.11    1.20
  -4   0  -9    0.22    1.30
   4   0  10   -0.48    2.00
   4   0  10    5.56    8.51
  -4   0 -10    0.73    0.91
  -4   0 -10    1.06    1.39
  -4   0 -11   85.72    3.50
  -4   0 -11   91.79    3.35
  -4  -1  11   98.82    4.66
   4   1 -10   27.95    1.97
   4   1 -10   31.95    2.30
  -4  -1  10   31.82    3.35
  -4  -1   9   74.93    5.73
  -4  -1   9   71.55    5.10
   4   1  -9   73.22    3.69
   4   1  -9   72.66    3.76
   4   1  -9   82.41    4.21
   4   1  -8    0.08    0.73
  -4  -1   8    0.43    2.30
  -4  -1   8    0.47    2.45
   4   1  -8    5.09    1.25
   4   1  -8    0.82    0.86
  -4  -1   8    1.01    1.87
  -4  -1   8    1.23    0.93
  -4  -1   7    7.30    2.65
  -4  -1   7    8.28    3.07
   4   1  -7    8.74    1.45
  -4  -1   7    5.82    1.39
   4   1  -7   11.39    1.54
   4   1  -7   10.01    1.54
  -4  -1   6  305.43   12.41
  -4  -1   6  286.27    9.51
  -4  -1   6  314.22   12.99
   4   1  -6  342.31    9.80
   4   1  -6  329.46   10.20
   4   1  -6  316.93   10.16
   4   1  -6  317.94    9.55
  -4  -1   5  597.03   19.93
  -4  -1   5  645.74   20.79
   4   1  -5  683.08   17.50
  -4  -1   5  589.70   18.07
  -4  -1   5  658.30   18.95
   4   1  -5  660.46   18.04
  -4  -1   5  678.84   18.29
  -4  -1   5  657.76   18.34
   4   1  -5  664.71   18.16
   4   1  -5  651.85   17.43
  -4  -1   5  602.85   17.20
   4   1  -5  640.15   17.59
  -4  -1   4 2145.23   56.40
   4   1  -4 2073.52   53.24
  -4  -1   4 2124.52   54.31
   4   1  -4 2209.35   53.95
  -4  -1   4 2167.09   53.95
  -4  -1   4 2191.31   54.49
   4   1  -4 2180.37   54.03
  -4  -1   4 2132.12   54.06
  -4  -1   4 2218.18   54.42
   4   1  -4 2096.38   53.21
  -4  -1   4 2200.38   54.01
   4   1  -4 2155.95   53.73
  -4  -1   3  207.76    8.25
  -4  -1   3  208.79    7.01
  -4  -1   3  203.08    7.02
   4   1  -3  202.21    6.83
  -4  -1   3  209.14    6.74
  -4  -1   3  207.26    6.85
   4   1  -3  214.75    6.98
  -4  -1   3  212.52    6.81
   4   1  -3  200.92    7.18
  -4  -1   2   95.24    4.52
  -4  -1   2   94.27    3.69
   4   1  -2   94.19    3.85
  -4  -1   2   93.42    3.47
  -4  -1   2   91.74    3.71
  -4  -1   2   77.05    2.35
  -4  -1   2   93.11    3.48
   4   1  -2   93.70    4.98
  -4  -1   1  594.80   15.80
  -4  -1   1  621.00   16.02
  -4  -1   1  586.01   15.64
   4   1  -1  560.74   16.24
  -4  -1   1  595.06   15.50
  -4  -1   1  598.89   16.03
  -4  -1   1  581.90   15.78
  -4  -1   1  566.07   14.84
   4   1  -1  512.28   18.45
  -4  -1   1  638.61   15.61
  -4  -1   0   17.31    1.41
  -4  -1   0   19.34    1.50
  -4  -1   0   18.57    1.34
  -4  -1   0   16.98    1.54
  -4  -1   0   17.66    1.18
   4   1   0   18.76    2.25
  -4  -1  -1  289.77    8.32
  -4  -1  -1  274.94    8.12
  -4  -1  -1  290.64    8.65
  -4  -1  -1  263.71    8.28
  -4  -1  -1  285.18    7.95
   4   1   1  298.49    9.43
   4   1   2  136.28    4.69
  -4  -1  -2  124.13    4.60
  -4  -1  -2  133.74    4.58
  -4  -1  -2  140.53    4.96
  -4  -1  -2  132.41    4.94
  -4  -1  -2  141.33    4.55
   4   1   2  142.10    5.71
   4   1   3 1329.53   33.64
  -4  -1  -3 1328.83   33.49
  -4  -1  -3 1268.31   33.86
  -4  -1  -3 1323.82   34.02
  -4  -1  -3 1309.63   33.89
  -4  -1  -3 1361.08   33.52
   4   1   3 1351.54   35.34
   4   1   3 1356.65   34.48
   4   1   4   84.27    3.71
  -4  -1  -4   82.66    3.84
  -4  -1  -4   84.45    3.98
  -4  -1  -4   91.19    3.62
   4   1   4   81.45    4.33
   4   1   4   93.68    4.94
   4   1   5  111.57    4.70
   4   1   5  107.34    5.53
   4   1   5  118.51    6.08
  -4  -1  -5  121.07    4.55
  -4  -1  -5  103.59    4.17
  -4  -1  -5  109.80    4.83
  -4  -1  -5  110.89    4.97
  -4  -1  -6  490.79   13.63
   4   1   6  498.59   14.64
  -4  -1  -6  506.30   14.03
   4   1   6  505.63   16.29
   4   1   6  481.25   16.57
  -4  -1  -6  489.37   13.33
   4   1   6  436.33   14.10
  -4  -1  -6  446.48   13.24
  -4  -1  -6  497.42   14.65
  -4  -1  -6  490.23   14.84
  -4  -1  -7  517.49   13.83
  -4  -1  -7  479.19   14.44
   4   1   7  600.73   16.86
   4   1   7  516.48   17.58
   4   1   7  449.90   14.87
  -4  -1  -7  434.09   13.19
  -4  -1  -7  533.18   15.64
  -4  -1  -8  109.38    5.12
   4   1   8  129.43    6.72
   4   1   8  122.10    6.75
   4   1   8  110.35    6.34
  -4  -1  -8   99.49    4.65
   4   1   8  102.62    7.48
   4   1   8  114.57    7.55
  -4  -1  -8  117.96    5.11
   4   1   8   92.45    5.36
  -4  -1  -8  110.02    5.74
  -4  -1  -9   45.45    3.75
   4   1   9   42.52    4.10
  -4  -1  -9   33.90    2.76
   4   1   9   36.69    4.17
   4   1   9   39.91    5.00
   4   1   9   42.75    6.27
  -4  -1  -9   30.90    2.65
  -4  -1  -9   35.31    3.13
  -4  -1  -9   36.58    3.20
  -4  -1  -9   39.94    2.66
  -4  -1  -9   35.11    2.81
  -4  -1 -10   35.54    3.10
   4   1  10   41.92    4.11
  -4  -1 -10   32.66    2.49
  -4  -1 -10   32.53    2.73
  -4  -1 -10   34.42    2.78
  -4  -1 -10   30.08    2.02
  -4  -1 -10   35.03    2.54
   4   1  11   60.94    4.90
  -4  -1 -11   59.20    3.26
   4   2 -10    7.49    1.12
  -4  -2  10    6.80    1.96
  -4  -2   9   40.40    4.18
  -4  -2   9   41.57    3.77
   4   2  -9   34.56    2.33
   4   2  -9   48.65    3.03
  -4  -2   8  331.13   13.83
  -4  -2   8  367.07   12.93
  -4  -2   8  328.27   12.96
   4   2  -8  329.86   10.80
   4   2  -8  367.57   11.61
   4   2  -8  357.15   11.24
  -4  -2   7   38.25    4.46
   4   2  -7   29.44    2.37
  -4  -2   7   35.92    4.54
  -4  -2   7   36.04    3.75
  -4  -2   7   30.63    2.59
   4   2  -7   37.87    2.81
   4   2  -7   32.96    2.42
   4   2  -7   35.80    2.79
   4   2  -7   32.46    2.63
   4   2  -6    3.93    1.07
  -4  -2   6    0.95    2.24
  -4  -2   6    1.49    2.64
   4   2  -6    1.82    0.92
  -4  -2   6    2.03    1.10
   4   2  -6    4.57    1.17
   4   2  -6    5.62    1.25
  -4  -2   5   76.85    5.37
   4   2  -5   77.78    3.73
  -4  -2   5   77.21    5.87
   4   2  -5   75.41    3.39
   4   2  -5   76.26    3.49
   4   2  -5   74.26    3.73
   4   2  -5   77.11    3.39
  -4  -2   5   72.88    4.03
   4   2  -5   77.49    3.91
  -4  -2   4 1069.50   30.47
   4   2  -4 1126.67   28.41
  -4  -2   4 1013.43   27.28
  -4  -2   4 1133.56   31.19
   4   2  -4 1147.06   27.70
   4   2  -4 1074.28   27.75
  -4  -2   4  984.65   27.51
  -4  -2   4 1097.92   28.62
  -4  -2   4 1155.93   29.61
   4   2  -4 1133.75   28.36
  -4  -2   4 1096.71   28.71
   4   2  -4 1110.21   28.49
   4   2  -4 1086.68   27.59
   4   2  -3   85.91    4.03
  -4  -2   3   78.27    2.68
  -4  -2   3   78.27    4.80
   4   2  -3   81.72    3.03
   4   2  -3   79.92    3.05
  -4  -2   3   83.04    3.34
  -4  -2   3   84.23    3.98
   4   2  -3   82.64    3.50
  -4  -2   3   80.35    3.61
  -4  -2   3   77.54    3.57
   4   2  -3   85.70    3.63
   4   2  -3   76.12    2.95
   4   2  -2 2652.58   53.64
   4   2  -2 2599.35   50.39
  -4  -2   2 2675.41   53.12
  -4  -2   2 2668.41   51.59
   4   2  -2 2713.32   50.30
  -4  -2   2 2617.58   50.81
   4   2  -2 2566.33   50.02
  -4  -2   2 2694.10   51.26
  -4  -2   2 2676.53   51.76
   4   2  -2 2664.31   51.38
  -4  -2   1    5.94    0.56
   4   2  -1    4.42    2.40
  -4  -2   1    5.92    1.01
   4   2  -1    6.72    0.74
   4   2  -1    5.85    0.51
  -4  -2   1    5.96    0.86
  -4  -2   1    8.94    1.15
  -4  -2   0  558.92   14.99
  -4  -2   0  609.16   15.69
  -4  -2   0  604.26   15.64
  -4  -2   0  592.08   15.40
  -4  -2   0  584.08   15.81
  -4  -2   0  593.56   15.80
  -4  -2  -1  142.93    4.52
   4   2   1  141.85    4.51
  -4  -2  -1  152.88    4.88
  -4  -2  -1  141.11    4.81
  -4  -2  -1  140.91    4.93
  -4  -2  -2    7.94    0.85
   4   2   2    8.68    1.33
   4   2   2    7.18    0.94
  -4  -2  -2    6.96    0.99
  -4  -2  -2    7.05    0.89
  -4  -2  -2    5.98    1.05
  -4  -2  -2    7.69    1.23
  -4  -2  -3  991.12   25.28
   4   2   3  964.46   25.52
  -4  -2  -3  965.38   25.22
  -4  -2  -3  980.89   25.63
   4   2   4  756.95   20.51
  -4  -2  -4  751.88   20.01
   4   2   4  770.71   20.09
  -4  -2  -4  751.67   20.28
  -4  -2  -4  747.86   20.32
  -4  -2  -5 6912.47  158.70
   4   2   5 6486.79  159.65
  -4  -2  -5 6323.04  158.14
   4   2   5 6514.31  158.67
  -4  -2  -5 6497.90  158.16
  -4  -2  -5 6503.59  159.12
  -4  -2  -6  568.27   15.30
  -4  -2  -6  536.98   15.20
  -4  -2  -6  557.32   14.91
  -4  -2  -6  580.64   15.53
   4   2   6  565.37   17.05
   4   2   6  599.93   17.94
  -4  -2  -6  492.84   14.60
   4   2   6  493.64   15.38
  -4  -2  -6  553.43   15.80
  -4  -2  -6  592.81   16.26
  -4  -2  -7   47.46    2.77
  -4  -2  -7   47.00    2.95
  -4  -2  -7   42.81    2.38
   4   2   7   52.26    3.72
   4   2   7   50.23    3.32
   4   2   7   52.42    4.25
   4   2   7   43.33    4.10
  -4  -2  -7   47.10    2.88
  -4  -2  -7   51.56    3.16
  -4  -2  -7   47.05    2.70
   4   2   7   46.05    3.32
  -4  -2  -7   42.57    3.02
  -4  -2  -7   49.21    3.46
  -4  -2  -8  182.67    7.93
  -4  -2  -8  178.90    6.26
   4   2   8  178.81    7.94
   4   2   8  182.82    8.27
   4   2   8  177.67    7.72
  -4  -2  -8  168.74    6.58
   4   2   8  189.03    9.44
   4   2   8  163.89    9.33
  -4  -2  -8  176.53    6.13
   4   2   8  159.03    7.44
  -4  -2  -8  173.12    6.88
  -4  -2  -8  172.11    7.42
  -4  -2  -9   10.75    1.78
  -4  -2  -9    7.75    2.09
   4   2   9    7.33    2.14
   4   2   9   12.13    2.57
  -4  -2  -9    6.38    1.15
   4   2   9    4.73    2.38
   4   2   9    9.70    2.86
   4   2   9    6.99    1.83
  -4  -2  -9    8.09    1.48
  -4  -2  -9    9.86    1.87
  -4  -2  -9   11.04    1.79
   4   2  10   25.44    3.40
  -4  -2 -10   23.21    2.84
   4   2  10   24.88    5.20
  -4  -2 -10   18.84    2.29
  -4  -2 -10   16.71    1.83
  -4  -2 -10   22.28    2.23
  -4  -2 -11    7.54    1.08
  -4  -2 -11    8.74    1.36
  -4  -2 -11    8.80    1.79
  -4  -2 -12  130.01    4.42
  -4  -2 -12  121.92    4.50
  -4  -3  10    0.26    1.21
  -4  -3   9   18.49    2.83
   4   3  -9   13.72    1.48
   4   3  -9   14.84    1.61
  -4  -3   9   16.73    2.35
  -4  -3   8   21.04    3.41
  -4  -3   8   18.46    2.80
   4   3  -8   19.25    1.69
   4   3  -8   20.81    2.14
   4   3  -8   23.74    2.16
   4   3  -7   29.58    2.42
  -4  -3   7   25.15    3.80
  -4  -3   7   32.74    3.15
  -4  -3   7   33.82    3.62
   4   3  -7   27.86    2.52
   4   3  -7   26.67    2.13
   4   3  -7   33.30    2.68
   4   3  -6    1.84    0.92
  -4  -3   6    3.52    1.47
   4   3  -6    2.02    0.96
  -4  -3   6    1.01    1.74
  -4  -3   6    3.41    1.19
   4   3  -6    3.35    0.91
   4   3  -6    7.10    1.42
   4   3  -6    3.64    1.10
   4   3  -5   15.50    1.73
  -4  -3   5   12.43    2.72
   4   3  -5   15.62    1.60
  -4  -3   5   14.01    1.86
  -4  -3   5   19.40    2.74
   4   3  -5   14.46    1.72
  -4  -3   5   13.49    1.86
   4   3  -5   15.28    1.76
  -4  -3   4   61.00    4.57
   4   3  -4   53.28    3.09
  -4  -3   4   58.22    4.76
   4   3  -4   54.62    2.78
  -4  -3   4   57.69    3.39
  -4  -3   4   55.40    3.34
   4   3  -4   56.96    3.18
   4   3  -3  690.08   18.36
  -4  -3   3  642.82   19.93
   4   3  -3  674.35   16.86
   4   3  -3  673.96   17.20
  -4  -3   3  668.96   18.17
  -4  -3   3  684.98   18.93
  -4  -3   3  641.62   18.02
   4   3  -3  661.34   17.79
  -4  -3   2  183.79    6.25
   4   3  -2  213.89    7.94
   4   3  -2  215.98    6.14
  -4  -3   2  206.56    7.91
   4   3  -2  209.02    5.78
  -4  -3   2  210.16    6.89
   4   3  -2  207.88    6.51
  -4  -3   2  203.72    6.85
  -4  -3   2  214.28    7.26
  -4  -3   1    1.93    0.66
   4   3  -1    1.88    0.58
   4   3  -1    4.67    2.39
  -4  -3   1    4.31    0.99
  -4  -3   1    2.07    1.19
   4   3  -1    2.06    0.34
   4   3  -1    2.26    0.48
   4   3  -1    4.88    0.71
  -4  -3   1    0.84    0.60
  -4  -3   1    1.68    0.81
  -4  -3   1    1.37    0.59
   4   3  -1    1.52    0.59
  -4  -3   0   64.45    2.52
  -4  -3   0   67.32    2.93
   4   3   0   67.10    2.27
   4   3   0   70.17    2.11
  -4  -3   0   68.68    2.87
  -4  -3   0   64.66    3.04
  -4  -3   0   67.15    2.58
  -4  -3  -1 1606.98   39.79
   4   3   1 1594.43   38.91
  -4  -3  -1 1598.13   40.08
  -4  -3  -2   14.34    1.17
  -4  -3  -2   15.93    1.25
  -4  -3  -2   14.99    1.30
  -4  -3  -2   14.38    1.14
   4   3   2   16.62    1.54
   4   3   2   15.16    1.02
  -4  -3  -3   62.93    2.72
   4   3   3   63.95    2.63
  -4  -3  -3   64.19    2.76
  -4  -3  -4 1628.82   40.31
   4   3   4 1701.06   41.20
  -4  -3  -4 1697.59   40.98
   4   3   5    2.57    0.95
  -4  -3  -5    1.36    0.66
  -4  -3  -5    0.92    0.71
  -4  -3  -5    1.42    0.69
  -4  -3  -5    1.13    0.89
  -4  -3  -6  971.66   25.51
  -4  -3  -6  880.57   23.13
  -4  -3  -6 1001.55   24.51
   4   3   6  971.33   25.48
  -4  -3  -6 1000.20   24.21
  -4  -3  -6  862.98   23.36
   4   3   6  834.40   24.07
  -4  -3  -6  858.08   24.25
  -4  -3  -6  983.74   24.87
  -4  -3  -7    7.78    1.40
  -4  -3  -7    7.40    2.08
  -4  -3  -7    8.16    1.36
   4   3   7    8.74    1.37
   4   3   7    8.25    1.63
  -4  -3  -7   11.78    1.45
  -4  -3  -7    7.58    1.35
  -4  -3  -7    9.58    1.53
  -4  -3  -7    9.41    1.44
   4   3   7   11.74    2.02
   4   3   7    8.76    1.57
  -4  -3  -7    6.02    1.31
  -4  -3  -7    8.34    1.64
  -4  -3  -8   11.92    2.48
  -4  -3  -8   12.46    1.72
  -4  -3  -8   10.16    1.50
   4   3   8   13.37    1.99
   4   3   8   11.38    2.09
   4   3   8   12.62    1.78
  -4  -3  -8   11.87    1.64
  -4  -3  -8   12.49    1.76
  -4  -3  -8   11.74    1.77
   4   3   8    9.62    2.28
   4   3   8    8.76    1.86
  -4  -3  -8   17.69    1.85
  -4  -3  -8   12.49    1.93
   4   3   9   35.27    3.42
  -4  -3  -9   33.44    3.41
  -4  -3  -9   39.15    2.52
  -4  -3  -9   34.80    2.58
   4   3   9   38.36    4.39
   4   3   9   33.36    4.39
  -4  -3  -9   42.79    3.03
  -4  -3  -9   36.06    2.94
   4   3   9   37.10    3.56
  -4  -3  -9   30.43    2.41
  -4  -3  -9   38.89    3.18
  -4  -3  -9   37.85    3.13
  -4  -3 -10   12.03    2.41
  -4  -3 -10    9.08    1.23
  -4  -3 -10   13.85    1.97
   4   3  10   14.61    2.76
   4   3  10   10.85    2.41
  -4  -3 -10    9.80    1.85
  -4  -3 -10   10.07    1.79
  -4  -3 -11   46.11    2.73
  -4  -3 -11   48.01    3.07
  -4  -3 -11   50.84    3.23
  -4  -3 -11   41.19    2.95
  -4  -3 -11   48.45    3.50
  -4  -3 -12   76.81    3.31
  -4  -3 -12   71.00    3.40
  -4  -4   9   11.08    2.13
  -4  -4   8    0.80    1.99
   4   4  -8    1.33    0.84
   4   4  -8    0.31    0.73
  -4  -4   8   -0.28    1.53
  -4  -4   7   18.31    3.25
  -4  -4   7   15.44    2.64
   4   4  -7   18.81    1.98
   4   4  -7   19.50    2.08
  -4  -4   6   15.93    3.25
  -4  -4   6   18.82    2.48
  -4  -4   6   11.01    2.89
   4   4  -6   15.61    1.73
  -4  -4   6   14.85    2.75
   4   4  -6   17.67    2.03
   4   4  -6   16.46    1.95
   4   4  -6   14.64    1.77
  -4  -4   5    2.63    2.35
  -4  -4   5    1.59    1.19
   4   4  -5    0.71    0.85
  -4  -4   5    3.66    2.55
   4   4  -5    0.62    0.89
  -4  -4   5    0.83    1.71
   4   4  -5    1.47    0.70
   4   4  -5    2.36    1.13
   4   4  -5    0.58    0.88
  -4  -4   4    1.21    1.49
  -4  -4   4    4.77    2.12
  -4  -4   4    3.86    1.26
  -4  -4   4    2.40    2.22
   4   4  -4    1.15    0.75
   4   4  -4    6.36    1.30
  -4  -4   4    2.22    0.90
  -4  -4   4    5.48    1.17
  -4  -4   4    1.59    1.63
   4   4  -4    1.94    0.82
   4   4  -4    2.04    1.01
   4   4  -4    1.80    0.66
   4   4  -3  844.93   21.59
  -4  -4   3  865.67   24.40
   4   4  -3  855.44   22.49
  -4  -4   3  796.56   22.14
  -4  -4   3  846.56   22.67
   4   4  -3  849.52   21.88
  -4  -4   3  817.63   22.54
  -4  -4   2   32.43    2.50
   4   4  -2   34.47    2.71
  -4  -4   2   31.18    2.87
   4   4  -2   33.46    1.88
  -4  -4   2   33.50    2.32
  -4  -4   2   29.61    2.57
   4   4  -2   31.70    1.89
  -4  -4   2   32.56    2.23
   4   4  -2   33.44    2.07
  -4  -4   1  330.57   10.70
   4   4  -1  398.01   12.81
  -4  -4   1  399.25   11.56
   4   4  -1  368.67   10.18
  -4  -4   1  379.50   10.97
   4   4  -1  362.77   10.15
  -4  -4   1  353.04   11.22
  -4  -4   1  379.81   10.77
   4   4  -1  370.92   10.42
  -4  -4   1  372.93   11.18
   4   4   0  355.10   12.78
   4   4   0  349.34    9.17
  -4  -4   0  342.08    9.76
  -4  -4   0  349.25    9.54
  -4  -4   0  353.22   10.00
   4   4   1  560.13   14.53
   4   4   1  543.39   14.00
  -4  -4  -1  518.73   14.23
  -4  -4  -1  516.64   14.34
  -4  -4  -1  525.38   14.60
  -4  -4  -2 1545.76   28.34
   4   4   2 1590.76   28.73
   4   4   2 1534.81   27.75
  -4  -4  -2 1529.49   28.24
  -4  -4  -2 1503.43   28.36
  -4  -4  -3  125.66    4.01
  -4  -4  -3  122.01    4.38
  -4  -4  -3  130.53    4.57
   4   4   3  126.20    3.94
  -4  -4  -4   19.61    1.14
  -4  -4  -4   21.17    1.69
  -4  -4  -4   19.22    1.40
  -4  -4  -4   20.60    1.60
   4   4   4   19.71    1.39
  -4  -4  -5    2.32    0.49
  -4  -4  -5    2.93    0.80
   4   4   5    3.10    0.87
  -4  -4  -5    3.63    0.92
  -4  -4  -5    2.52    1.02
  -4  -4  -5    2.30    0.69
   4   4   6   55.47    2.86
  -4  -4  -6   56.31    3.05
  -4  -4  -6   53.44    2.88
  -4  -4  -6   53.67    3.00
  -4  -4  -6   50.97    2.84
  -4  -4  -6   58.78    3.72
  -4  -4  -6   51.63    2.89
  -4  -4  -6   61.15    3.05
  -4  -4  -6   51.76    2.95
  -4  -4  -6   52.51    2.97
  -4  -4  -6   43.92    2.29
   4   4   7   58.40    3.51
   4   4   7   61.01    3.09
  -4  -4  -7   58.22    3.28
  -4  -4  -7   62.00    3.24
  -4  -4  -7   56.32    3.29
  -4  -4  -7   64.09    3.33
  -4  -4  -7   50.89    3.13
  -4  -4  -7   55.42    4.00
  -4  -4  -7   45.83    2.85
  -4  -4  -7   58.51    3.25
  -4  -4  -7   61.91    3.54
  -4  -4  -7   58.43    3.38
  -4  -4  -8  119.64    6.13
  -4  -4  -8   91.81    4.59
  -4  -4  -8  109.79    4.88
   4   4   8  112.03    5.67
   4   4   8  116.27    4.93
  -4  -4  -8  113.70    5.07
   4   4   8  114.27    6.34
  -4  -4  -8  117.45    5.24
  -4  -4  -8  117.77    5.31
   4   4   8  105.82    5.67
  -4  -4  -8  111.31    5.19
  -4  -4  -9   73.90    4.87
   4   4   9   70.40    4.96
   4   4   9   71.73    5.63
  -4  -4  -9   66.78    3.79
  -4  -4  -9   70.19    4.06
  -4  -4  -9   77.12    4.25
   4   4   9   64.02    4.77
  -4  -4  -9   69.62    4.06
[truncated: 305,641 more chars]
