# Supplementary material for: Synthesis and Cytotoxic Activity of Lepidilines A–D: Comparison with Some 4,5-Diphenyl Analogues and Related Imidazole-2-thiones
Source: J Nat Prod. 2021 Nov 22;84(12):3071–9. doi: 10.1021/acs.jnatprod.1c00797 (PMC8713287; doi:10.1021/acs.jnatprod.1c00797)
Supplement: Supplementary file 3 — np1c00797_si_003.zip [file np1c00797_si_003.zip]

Archive with 969 entries (758 files):
- NMR data/
- NMR data/1a (lepidiline A)/
- NMR data/1a (lepidiline A)/mce-02680b/
- NMR data/1a (lepidiline A)/mce-02680b/10/
- NMR data/1a (lepidiline A)/mce-02680b/10/1a 1hnmr.png
- NMR data/1a (lepidiline A)/mce-02680b/10/acqu
- NMR data/1a (lepidiline A)/mce-02680b/10/acqus
- NMR data/1a (lepidiline A)/mce-02680b/10/audita.txt
- NMR data/1a (lepidiline A)/mce-02680b/10/Document 14.mnova
- NMR data/1a (lepidiline A)/mce-02680b/10/fid
- NMR data/1a (lepidiline A)/mce-02680b/10/format.temp
- NMR data/1a (lepidiline A)/mce-02680b/10/pdata/
- NMR data/1a (lepidiline A)/mce-02680b/10/pdata/1/
- NMR data/1a (lepidiline A)/mce-02680b/10/pdata/1/outd
- NMR data/1a (lepidiline A)/mce-02680b/10/pdata/1/proc
- NMR data/1a (lepidiline A)/mce-02680b/10/pdata/1/procs
- NMR data/1a (lepidiline A)/mce-02680b/10/prosol_History
- NMR data/1a (lepidiline A)/mce-02680b/10/pulseprogram
- NMR data/1a (lepidiline A)/mce-02680b/10/scon2
- NMR data/1a (lepidiline A)/mce-02680b/10/shimvalues
- NMR data/1a (lepidiline A)/mce-02680b/10/uxnmr.par
- NMR data/1a (lepidiline A)/mce-02680c/
- NMR data/1a (lepidiline A)/mce-02680c/10/
- NMR data/1a (lepidiline A)/mce-02680c/10/1a 13CNMR.png
- NMR data/1a (lepidiline A)/mce-02680c/10/acqu
- NMR data/1a (lepidiline A)/mce-02680c/10/acqus
- NMR data/1a (lepidiline A)/mce-02680c/10/audita.txt
- NMR data/1a (lepidiline A)/mce-02680c/10/cpdprg2
- NMR data/1a (lepidiline A)/mce-02680c/10/Document 15.mnova
- NMR data/1a (lepidiline A)/mce-02680c/10/fid
- NMR data/1a (lepidiline A)/mce-02680c/10/format.temp
- NMR data/1a (lepidiline A)/mce-02680c/10/pdata/
- NMR data/1a (lepidiline A)/mce-02680c/10/pdata/1/
- NMR data/1a (lepidiline A)/mce-02680c/10/pdata/1/outd
- NMR data/1a (lepidiline A)/mce-02680c/10/pdata/1/proc
- NMR data/1a (lepidiline A)/mce-02680c/10/pdata/1/procs
- NMR data/1a (lepidiline A)/mce-02680c/10/prosol_History
- NMR data/1a (lepidiline A)/mce-02680c/10/pulseprogram
- NMR data/1a (lepidiline A)/mce-02680c/10/scon2
- NMR data/1a (lepidiline A)/mce-02680c/10/shimvalues
- NMR data/1a (lepidiline A)/mce-02680c/10/uxnmr.par
- NMR data/1a[PF6]/
- NMR data/1a[PF6]/mce-02699/
- NMR data/1a[PF6]/mce-02699/1/
- NMR data/1a[PF6]/mce-02699/1/1a[PF6] 1HNMR.png
- NMR data/1a[PF6]/mce-02699/1/acqu
- NMR data/1a[PF6]/mce-02699/1/acqus
- NMR data/1a[PF6]/mce-02699/1/audita.txt
- NMR data/1a[PF6]/mce-02699/1/Document 10.mnova
- NMR data/1a[PF6]/mce-02699/1/fid
- NMR data/1a[PF6]/mce-02699/1/format.temp
- NMR data/1a[PF6]/mce-02699/1/pdata/
- NMR data/1a[PF6]/mce-02699/1/pdata/1/
- NMR data/1a[PF6]/mce-02699/1/pdata/1/outd
- NMR data/1a[PF6]/mce-02699/1/pdata/1/proc
- NMR data/1a[PF6]/mce-02699/1/pdata/1/procs
- NMR data/1a[PF6]/mce-02699/1/pdata/1/title
- NMR data/1a[PF6]/mce-02699/1/pulseprogram
- NMR data/1a[PF6]/mce-02699/1/scon2
- NMR data/1a[PF6]/mce-02699/1/shimvalues
- NMR data/1a[PF6]/mce-02699/1/uxnmr.par
- NMR data/1a[PF6]/mce-02699c/
- NMR data/1a[PF6]/mce-02699c/10/
- NMR data/1a[PF6]/mce-02699c/10/1a[PF6] 13CNMR.png
- NMR data/1a[PF6]/mce-02699c/10/acqu
- NMR data/1a[PF6]/mce-02699c/10/acqus
- NMR data/1a[PF6]/mce-02699c/10/audita.txt
- NMR data/1a[PF6]/mce-02699c/10/cpdprg2
- NMR data/1a[PF6]/mce-02699c/10/Document 11.mnova
- NMR data/1a[PF6]/mce-02699c/10/fid
- NMR data/1a[PF6]/mce-02699c/10/format.temp
- NMR data/1a[PF6]/mce-02699c/10/pdata/
- NMR data/1a[PF6]/mce-02699c/10/pdata/1/
- NMR data/1a[PF6]/mce-02699c/10/pdata/1/outd
- NMR data/1a[PF6]/mce-02699c/10/pdata/1/proc
- NMR data/1a[PF6]/mce-02699c/10/pdata/1/procs
- NMR data/1a[PF6]/mce-02699c/10/prosol_History
- NMR data/1a[PF6]/mce-02699c/10/pulseprogram
- NMR data/1a[PF6]/mce-02699c/10/scon2
- NMR data/1a[PF6]/mce-02699c/10/shimvalues
- NMR data/1a[PF6]/mce-02699c/10/uxnmr.par
- NMR data/1b (lepidiline B)/
- NMR data/1b (lepidiline B)/mce-02745c/
- NMR data/1b (lepidiline B)/mce-02745c/10/
- NMR data/1b (lepidiline B)/mce-02745c/10/1b 13CNMR.png
- NMR data/1b (lepidiline B)/mce-02745c/10/acqu
- NMR data/1b (lepidiline B)/mce-02745c/10/acqus
- NMR data/1b (lepidiline B)/mce-02745c/10/audita.txt
- NMR data/1b (lepidiline B)/mce-02745c/10/cpdprg2
- NMR data/1b (lepidiline B)/mce-02745c/10/Document 17.mnova
- NMR data/1b (lepidiline B)/mce-02745c/10/fid
- NMR data/1b (lepidiline B)/mce-02745c/10/format.temp
- NMR data/1b (lepidiline B)/mce-02745c/10/pdata/
- NMR data/1b (lepidiline B)/mce-02745c/10/pdata/1/
- NMR data/1b (lepidiline B)/mce-02745c/10/pdata/1/outd
- NMR data/1b (lepidiline B)/mce-02745c/10/pdata/1/proc
- NMR data/1b (lepidiline B)/mce-02745c/10/pdata/1/procs
- NMR data/1b (lepidiline B)/mce-02745c/10/prosol_History
- NMR data/1b (lepidiline B)/mce-02745c/10/pulseprogram
- NMR data/1b (lepidiline B)/mce-02745c/10/scon2
- NMR data/1b (lepidiline B)/mce-02745c/10/shimvalues
- NMR data/1b (lepidiline B)/mce-02745c/10/uxnmr.par
- NMR data/1b (lepidiline B)/mce-02745kr/
- NMR data/1b (lepidiline B)/mce-02745kr/10/
- NMR data/1b (lepidiline B)/mce-02745kr/10/1b 1hnmr.png
- NMR data/1b (lepidiline B)/mce-02745kr/10/acqu
- NMR data/1b (lepidiline B)/mce-02745kr/10/acqus
- NMR data/1b (lepidiline B)/mce-02745kr/10/audita.txt
- NMR data/1b (lepidiline B)/mce-02745kr/10/Document 16.mnova
- NMR data/1b (lepidiline B)/mce-02745kr/10/fid
- NMR data/1b (lepidiline B)/mce-02745kr/10/format.temp
- NMR data/1b (lepidiline B)/mce-02745kr/10/pdata/
- NMR data/1b (lepidiline B)/mce-02745kr/10/pdata/1/
- NMR data/1b (lepidiline B)/mce-02745kr/10/pdata/1/outd
- NMR data/1b (lepidiline B)/mce-02745kr/10/pdata/1/proc
- NMR data/1b (lepidiline B)/mce-02745kr/10/pdata/1/procs
- NMR data/1b (lepidiline B)/mce-02745kr/10/prosol_History
- NMR data/1b (lepidiline B)/mce-02745kr/10/pulseprogram
- NMR data/1b (lepidiline B)/mce-02745kr/10/scon2
- NMR data/1b (lepidiline B)/mce-02745kr/10/shimvalues
- NMR data/1b (lepidiline B)/mce-02745kr/10/uxnmr.par
- NMR data/1c (lepidiline C)/
- NMR data/1c (lepidiline C)/mce-02688c/
- NMR data/1c (lepidiline C)/mce-02688c/10/
- NMR data/1c (lepidiline C)/mce-02688c/10/1c 13nmr.png
- NMR data/1c (lepidiline C)/mce-02688c/10/acqu
- NMR data/1c (lepidiline C)/mce-02688c/10/acqus
- NMR data/1c (lepidiline C)/mce-02688c/10/audita.txt
- NMR data/1c (lepidiline C)/mce-02688c/10/cpdprg2
- NMR data/1c (lepidiline C)/mce-02688c/10/Document 19.mnova
- NMR data/1c (lepidiline C)/mce-02688c/10/fid
- NMR data/1c (lepidiline C)/mce-02688c/10/format.temp
- NMR data/1c (lepidiline C)/mce-02688c/10/pdata/
- NMR data/1c (lepidiline C)/mce-02688c/10/pdata/1/
- NMR data/1c (lepidiline C)/mce-02688c/10/pdata/1/outd
- NMR data/1c (lepidiline C)/mce-02688c/10/pdata/1/proc
- NMR data/1c (lepidiline C)/mce-02688c/10/pdata/1/procs
- NMR data/1c (lepidiline C)/mce-02688c/10/prosol_History
- NMR data/1c (lepidiline C)/mce-02688c/10/pulseprogram
- NMR data/1c (lepidiline C)/mce-02688c/10/scon2
- NMR data/1c (lepidiline C)/mce-02688c/10/shimvalues
- NMR data/1c (lepidiline C)/mce-02688c/10/uxnmr.par
- NMR data/1c (lepidiline C)/mce-02688kr/
- NMR data/1c (lepidiline C)/mce-02688kr/10/
- NMR data/1c (lepidiline C)/mce-02688kr/10/1c 1hNMR.png
- NMR data/1c (lepidiline C)/mce-02688kr/10/acqu
- NMR data/1c (lepidiline C)/mce-02688kr/10/acqus
- NMR data/1c (lepidiline C)/mce-02688kr/10/audita.txt
- NMR data/1c (lepidiline C)/mce-02688kr/10/Document 18.mnova
- NMR data/1c (lepidiline C)/mce-02688kr/10/fid
- NMR data/1c (lepidiline C)/mce-02688kr/10/format.temp
- NMR data/1c (lepidiline C)/mce-02688kr/10/pdata/
- NMR data/1c (lepidiline C)/mce-02688kr/10/pdata/1/
- NMR data/1c (lepidiline C)/mce-02688kr/10/pdata/1/outd
- NMR data/1c (lepidiline C)/mce-02688kr/10/pdata/1/proc
- NMR data/1c (lepidiline C)/mce-02688kr/10/pdata/1/procs
- NMR data/1c (lepidiline C)/mce-02688kr/10/prosol_History
- NMR data/1c (lepidiline C)/mce-02688kr/10/pulseprogram
- NMR data/1c (lepidiline C)/mce-02688kr/10/scon2
- NMR data/1c (lepidiline C)/mce-02688kr/10/shimvalues
- NMR data/1c (lepidiline C)/mce-02688kr/10/uxnmr.par
- NMR data/1c[Br]/
- NMR data/1c[Br]/mce-02692/
- NMR data/1c[Br]/mce-02692/1/
- NMR data/1c[Br]/mce-02692/1/1c[Br] 1hnmr.png
- NMR data/1c[Br]/mce-02692/1/ACQU
- NMR data/1c[Br]/mce-02692/1/ACQUs
- NMR data/1c[Br]/mce-02692/1/audita.txt
- NMR data/1c[Br]/mce-02692/1/Document 20.mnova
- NMR data/1c[Br]/mce-02692/1/fid
- NMR data/1c[Br]/mce-02692/1/format.temp
- NMR data/1c[Br]/mce-02692/1/pdata/
- NMR data/1c[Br]/mce-02692/1/pdata/1/
- NMR data/1c[Br]/mce-02692/1/pdata/1/outd
- NMR data/1c[Br]/mce-02692/1/pdata/1/PROC
- NMR data/1c[Br]/mce-02692/1/pdata/1/PROCs
- NMR data/1c[Br]/mce-02692/1/pdata/1/title
- NMR data/1c[Br]/mce-02692/1/pulseprogram
- NMR data/1c[Br]/mce-02692/1/scon2
- NMR data/1c[Br]/mce-02692/1/shimvalues
- NMR data/1c[Br]/mce-02692/1/uxnmr.par
- NMR data/1c[Br]/mce-02692c/
- NMR data/1c[Br]/mce-02692c/10/
- NMR data/1c[Br]/mce-02692c/10/1c[Br] 13CNMR.png
- NMR data/1c[Br]/mce-02692c/10/acqu
- NMR data/1c[Br]/mce-02692c/10/acqus
- NMR data/1c[Br]/mce-02692c/10/audita.txt
- NMR data/1c[Br]/mce-02692c/10/cpdprg2
- NMR data/1c[Br]/mce-02692c/10/Document 21.mnova
- NMR data/1c[Br]/mce-02692c/10/fid
- NMR data/1c[Br]/mce-02692c/10/format.temp
- NMR data/1c[Br]/mce-02692c/10/pdata/
- NMR data/1c[Br]/mce-02692c/10/pdata/1/
- NMR data/1c[Br]/mce-02692c/10/pdata/1/outd
- NMR data/1c[Br]/mce-02692c/10/pdata/1/proc
- NMR data/1c[Br]/mce-02692c/10/pdata/1/procs
- NMR data/1c[Br]/mce-02692c/10/prosol_History
- NMR data/1c[Br]/mce-02692c/10/pulseprogram
- NMR data/1c[Br]/mce-02692c/10/scon2
- NMR data/1c[Br]/mce-02692c/10/shimvalues
- NMR data/1c[Br]/mce-02692c/10/uxnmr.par
- NMR data/1c[PF6]/
- NMR data/1c[PF6]/mce-02695/
- NMR data/1c[PF6]/mce-02695/10/
- NMR data/1c[PF6]/mce-02695/10/1c[PF6] 1HNMR.png
- NMR data/1c[PF6]/mce-02695/10/acqu
- NMR data/1c[PF6]/mce-02695/10/acqus
- NMR data/1c[PF6]/mce-02695/10/audita.txt
- NMR data/1c[PF6]/mce-02695/10/Document 12.mnova
- NMR data/1c[PF6]/mce-02695/10/fid
- NMR data/1c[PF6]/mce-02695/10/format.temp
- NMR data/1c[PF6]/mce-02695/10/pdata/
- NMR data/1c[PF6]/mce-02695/10/pdata/1/
- NMR data/1c[PF6]/mce-02695/10/pdata/1/outd
- NMR data/1c[PF6]/mce-02695/10/pdata/1/proc
- NMR data/1c[PF6]/mce-02695/10/pdata/1/procs
- NMR data/1c[PF6]/mce-02695/10/prosol_History
- NMR data/1c[PF6]/mce-02695/10/pulseprogram
- NMR data/1c[PF6]/mce-02695/10/scon2
- NMR data/1c[PF6]/mce-02695/10/shimvalues
- NMR data/1c[PF6]/mce-02695/10/uxnmr.par
- NMR data/1c[PF6]/mce-02695/11/
- NMR data/1c[PF6]/mce-02695/11/1c[PF6] 13CNMR.png
- NMR data/1c[PF6]/mce-02695/11/acqu
- NMR data/1c[PF6]/mce-02695/11/acqus
- NMR data/1c[PF6]/mce-02695/11/audita.txt
- NMR data/1c[PF6]/mce-02695/11/cpdprg2
- NMR data/1c[PF6]/mce-02695/11/Document 13.mnova
- NMR data/1c[PF6]/mce-02695/11/fid
- NMR data/1c[PF6]/mce-02695/11/format.temp
- NMR data/1c[PF6]/mce-02695/11/pdata/
- NMR data/1c[PF6]/mce-02695/11/pdata/1/
- NMR data/1c[PF6]/mce-02695/11/pdata/1/outd
- NMR data/1c[PF6]/mce-02695/11/pdata/1/proc
- NMR data/1c[PF6]/mce-02695/11/pdata/1/procs
- NMR data/1c[PF6]/mce-02695/11/prosol_History
- NMR data/1c[PF6]/mce-02695/11/pulseprogram
- NMR data/1c[PF6]/mce-02695/11/scon2
- NMR data/1c[PF6]/mce-02695/11/shimvalues
- NMR data/1c[PF6]/mce-02695/11/uxnmr.par
- NMR data/1d (lepidiline D)/
- NMR data/1d (lepidiline D)/mce-02746c/
- NMR data/1d (lepidiline D)/mce-02746c/10/
- NMR data/1d (lepidiline D)/mce-02746c/10/1d 13CNMR.png
- NMR data/1d (lepidiline D)/mce-02746c/10/acqu
- NMR data/1d (lepidiline D)/mce-02746c/10/acqus
- NMR data/1d (lepidiline D)/mce-02746c/10/audita.txt
- NMR data/1d (lepidiline D)/mce-02746c/10/cpdprg2
- NMR data/1d (lepidiline D)/mce-02746c/10/Document 23.mnova
- NMR data/1d (lepidiline D)/mce-02746c/10/fid
- NMR data/1d (lepidiline D)/mce-02746c/10/format.temp
- NMR data/1d (lepidiline D)/mce-02746c/10/pdata/
- NMR data/1d (lepidiline D)/mce-02746c/10/pdata/1/
- NMR data/1d (lepidiline D)/mce-02746c/10/pdata/1/outd
- NMR data/1d (lepidiline D)/mce-02746c/10/pdata/1/proc
- NMR data/1d (lepidiline D)/mce-02746c/10/pdata/1/procs
- NMR data/1d (lepidiline D)/mce-02746c/10/prosol_History
- NMR data/1d (lepidiline D)/mce-02746c/10/pulseprogram
- NMR data/1d (lepidiline D)/mce-02746c/10/scon2
- NMR data/1d (lepidiline D)/mce-02746c/10/shimvalues
- NMR data/1d (lepidiline D)/mce-02746c/10/uxnmr.par
- NMR data/1d (lepidiline D)/mce-02746kr/
- NMR data/1d (lepidiline D)/mce-02746kr/10/
- NMR data/1d (lepidiline D)/mce-02746kr/10/1d 1hnmr.png
- NMR data/1d (lepidiline D)/mce-02746kr/10/acqu
- NMR data/1d (lepidiline D)/mce-02746kr/10/acqus
- NMR data/1d (lepidiline D)/mce-02746kr/10/audita.txt
- NMR data/1d (lepidiline D)/mce-02746kr/10/Document 22.mnova
- NMR data/1d (lepidiline D)/mce-02746kr/10/fid
- NMR data/1d (lepidiline D)/mce-02746kr/10/format.temp
- NMR data/1d (lepidiline D)/mce-02746kr/10/pdata/
- NMR data/1d (lepidiline D)/mce-02746kr/10/pdata/1/
- NMR data/1d (lepidiline D)/mce-02746kr/10/pdata/1/outd
- NMR data/1d (lepidiline D)/mce-02746kr/10/pdata/1/proc
- NMR data/1d (lepidiline D)/mce-02746kr/10/pdata/1/procs
- NMR data/1d (lepidiline D)/mce-02746kr/10/prosol_History
- NMR data/1d (lepidiline D)/mce-02746kr/10/pulseprogram
- NMR data/1d (lepidiline D)/mce-02746kr/10/scon2
- NMR data/1d (lepidiline D)/mce-02746kr/10/shimvalues
- NMR data/1d (lepidiline D)/mce-02746kr/10/uxnmr.par
- NMR data/2c/
- NMR data/2c/mce-02682c/
- NMR data/2c/mce-02682c/10/
- NMR data/2c/mce-02682c/10/2c 1hnmr.png
- NMR data/2c/mce-02682c/10/acqu
- NMR data/2c/mce-02682c/10/acqus
- NMR data/2c/mce-02682c/10/audita.txt
- NMR data/2c/mce-02682c/10/Document 1.mnova
- NMR data/2c/mce-02682c/10/fid
- NMR data/2c/mce-02682c/10/format.temp
- NMR data/2c/mce-02682c/10/pdata/
- NMR data/2c/mce-02682c/10/pdata/1/
- NMR data/2c/mce-02682c/10/pdata/1/outd
- NMR data/2c/mce-02682c/10/pdata/1/proc
- NMR data/2c/mce-02682c/10/pdata/1/procs
- NMR data/2c/mce-02682c/10/prosol_History
- NMR data/2c/mce-02682c/10/pulseprogram
- NMR data/2c/mce-02682c/10/scon2
- NMR data/2c/mce-02682c/10/shimvalues
- NMR data/2c/mce-02682c/10/uxnmr.par
[truncated: 669 more entries]
