# Supplementary material for: Synthesis and Cytotoxic Activity of Lepidilines A–D: Comparison with Some 4,5-Diphenyl Analogues and Related Imidazole-2-thiones
Source: J Nat Prod. 2021 Nov 22;84(12):3071–9. doi: 10.1021/acs.jnatprod.1c00797 (PMC8713287; doi:10.1021/acs.jnatprod.1c00797)
Supplement: Supplementary file 3 — np1c00797_si_003.zip [file np1c00797_si_003.zip › NMR data/1a (lepidiline A)/mce-02680b/10/audita.txt]

##TITLE= Audit trail, TOPSPIN		Version 2.1
##JCAMPDX= 5.01
##ORIGIN= Bruker BioSpin GmbH
##OWNER= Arek
$$ D:\/data/ela/nmr/mce-02680b/10/audita.txt
##AUDIT TRAIL=  $$ (NUMBER, WHEN, WHO, WHERE, PROCESS, VERSION, WHAT)
(   1,<2020-10-14 14:53:30.359 +0200>,<Arek>,<CZC9293160>,<go>,<TOPSPIN 2.1>,
      <created by zg
	started at 2020-10-14 14:52:22.609 +0200,
	POWCHK enabled, PULCHK disabled,
       configuration hash MD5:
       C6 EA 40 25 FA 8E E6 82 62 D5 CB B7 54 70 9A E2
       data hash MD5: 64K
       48 70 67 46 61 F3 10 B8 F9 FF F8 B3 B4 EB D2 5C>)
(   2,<2020-10-14 14:53:31.093 +0200>,<Arek>,<CZC9293160>,<audit>,<TOPSPIN 2.1>,
      <user comment:
       ICON-NMR User ID: ela
       data hash MD5: 64K
       48 70 67 46 61 F3 10 B8 F9 FF F8 B3 B4 EB D2 5C>)
##END=

$$ hash MD5
$$ B8 79 67 11 2F F0 36 69 1A 96 47 07 17 75 60 20
