# Supplementary material for: Synthesis and Cytotoxic Activity of Lepidilines A–D: Comparison with Some 4,5-Diphenyl Analogues and Related Imidazole-2-thiones
Source: J Nat Prod. 2021 Nov 22;84(12):3071–9. doi: 10.1021/acs.jnatprod.1c00797 (PMC8713287; doi:10.1021/acs.jnatprod.1c00797)
Supplement: Supplementary file 3 — np1c00797_si_003.zip [file np1c00797_si_003.zip › NMR data/1a (lepidiline A)/mce-02680c/10/audita.txt]

##TITLE= Audit trail, TOPSPIN		Version 2.1
##JCAMPDX= 5.01
##ORIGIN= Bruker BioSpin GmbH
##OWNER= Arek
$$ D:\/data/walentyna/nmr/mce-02680c/10/audita.txt
##AUDIT TRAIL=  $$ (NUMBER, WHEN, WHO, WHERE, PROCESS, VERSION, WHAT)
(   1,<2020-10-20 17:48:00.015 +0200>,<Arek>,<CZC9293160>,<go>,<TOPSPIN 2.1>,
      <created by zg
	started at 2020-10-20 16:57:03.484 +0200,
	POWCHK enabled, PULCHK disabled,
       configuration hash MD5:
       C6 EA 40 25 FA 8E E6 82 62 D5 CB B7 54 70 9A E2
       data hash MD5: 64K
       20 6F 04 D4 D5 D1 66 3B 52 FE EE 64 C0 D1 7A F0>)
(   2,<2020-10-20 17:48:00.765 +0200>,<Arek>,<CZC9293160>,<audit>,<TOPSPIN 2.1>,
      <user comment:
       ICON-NMR User ID: walentyna
       data hash MD5: 64K
       20 6F 04 D4 D5 D1 66 3B 52 FE EE 64 C0 D1 7A F0>)
##END=

$$ hash MD5
$$ 86 13 DC 82 BF D4 7A C7 43 7D 5E 8C 2B 4A AB 3A
