# Supplementary material for: Synthesis and Cytotoxic Activity of Lepidilines A–D: Comparison with Some 4,5-Diphenyl Analogues and Related Imidazole-2-thiones
Source: J Nat Prod. 2021 Nov 22;84(12):3071–9. doi: 10.1021/acs.jnatprod.1c00797 (PMC8713287; doi:10.1021/acs.jnatprod.1c00797)
Supplement: Supplementary file 3 — np1c00797_si_003.zip [file np1c00797_si_003.zip › NMR data/1a (lepidiline A)/mce-02680c/10/pdata/1/outd]

##TITLE= Parameter file, TOPSPIN		Version 2.1
##JCAMPDX= 5.0
##DATATYPE= Parameter Values
##NPOINTS= 1	$$ modification sequence number
##ORIGIN= Bruker BioSpin GmbH
##OWNER= Arek
$$ 2020-10-20 16:50:04.734 +0200  Arek@CZC9293160
$$ C:/Bruker/TOPSPIN/prog/curdir/changer/inmrchanger/Oct20-2020-1647-walentyna/1/data/nmr/mce-02680c/10/pdata/1/outd
$$ process C:\Bruker\TOPSPIN\prog\mod\xwish3.exe
##$CURPLOT= <HP Color LaserJet CP1510 Series PCL 6>
##$CURPRIN= <$HP Color LaserJet CP1510 Series PCL 6>
##$DFORMAT= <normdp>
##$LAYOUT= <+/1D_X.xwp>
##$LFORMAT= <normlp>
##$PFORMAT= <normpl>
##$SURQMSG= 1
##END=
