# Supplementary material for: Synthesis and Cytotoxic Activity of Lepidilines A–D: Comparison with Some 4,5-Diphenyl Analogues and Related Imidazole-2-thiones
Source: J Nat Prod. 2021 Nov 22;84(12):3071–9. doi: 10.1021/acs.jnatprod.1c00797 (PMC8713287; doi:10.1021/acs.jnatprod.1c00797)
Supplement: Supplementary file 3 — np1c00797_si_003.zip [file np1c00797_si_003.zip › NMR data/1a[PF6]/mce-02699/1/audita.txt]

##TITLE= Audit trail, TOPSPIN		Version 2.1
##JCAMPDX= 5.01
##ORIGIN= Bruker BioSpin GmbH
##OWNER= Arek
$$ d:/data/ela/nmr/mce-02699/1/audita.txt
##AUDIT TRAIL=  $$ (NUMBER, WHEN, WHO, WHERE, PROCESS, VERSION, WHAT)
(   1,<2020-11-24 15:15:14.953 +0100>,<Arek>,<CZC9293160>,<go>,<TOPSPIN 2.1>,
      <created by zg
	started at 2020-11-24 15:14:07.218 +0100,
	POWCHK enabled, PULCHK disabled,
       configuration hash MD5:
       2F C5 E6 26 11 71 6B 09 0B 0F 2C DE BC C5 B5 F2
       data hash MD5: 64K
       19 64 43 28 C1 15 73 82 22 D1 B4 C9 E3 31 19 72>)
##END=

$$ hash MD5
$$ CC 30 0F 17 BA E2 54 1F 77 9A D4 74 3C 1B 00 A1
