# Supplementary material for: Synthesis and Cytotoxic Activity of Lepidilines A–D: Comparison with Some 4,5-Diphenyl Analogues and Related Imidazole-2-thiones
Source: J Nat Prod. 2021 Nov 22;84(12):3071–9. doi: 10.1021/acs.jnatprod.1c00797 (PMC8713287; doi:10.1021/acs.jnatprod.1c00797)
Supplement: Supplementary file 3 — np1c00797_si_003.zip [file np1c00797_si_003.zip › NMR data/1a[PF6]/mce-02699/1/pdata/1/procs]

##TITLE= Parameter file, TOPSPIN		Version 2.1
##JCAMPDX= 5.0
##DATATYPE= Parameter Values
##NPOINTS= 1	$$ modification sequence number
##ORIGIN= Bruker BioSpin GmbH
##OWNER= Arek
$$ 2020-11-24 15:11:10.265 +0100  Arek@CZC9293160
$$ d:/data/ela/nmr/mce-02699/1/pdata/1/procs
$$ process C:\Bruker\TOPSPIN\prog\mod\edparproc.exe
##$ABSF1= 0
##$ABSF2= 0
##$ABSG= 0
##$ABSL= 0
##$ALPHA= 0
##$AQORDER= 0
##$ASSFAC= 0
##$ASSFACI= 0
##$ASSFACX= 0
##$ASSWID= 0
##$AUNMP= <proc_1d>
##$AXLEFT= 0
##$AXNAME= <>
##$AXNUC= <1H>
##$AXRIGHT= 0
##$AXTYPE= 0
##$AXUNIT= <>
##$AZFE= 0.1
##$AZFW= 0.5
##$BCFW= 0
##$BC_mod= 0
##$BYTORDP= 0
##$COROFFS= 0
##$CY= 15
##$DATMOD= 1
##$DC= 0
##$DFILT= <>
##$DTYPP= 0
##$F1P= 16.4202995300293
##$F2P= -4.13000524205539
##$FCOR= 0.5
##$FTSIZE= 32768
##$FT_mod= 6
##$GAMMA= 0
##$GB= 0
##$INTBC= 1
##$INTSCL= 1.067572e-009
##$ISEN= 30
##$LB= 0
##$LEV0= 0
##$LPBIN= 0
##$MAXI= 10000
##$MC2= 0
##$MEAN= 0
##$ME_mod= 0
##$MI= 0
##$NCOEF= 0
##$NC_proc= -4
##$NLEV= 6
##$NOISF1= 0
##$NOISF2= 0
##$NSP= 0
##$NTH_PI= 0
##$NZP= 0
##$OFFSET= 16.45056
##$PC= 1
##$PHC0= 154.7402
##$PHC1= -30.64968
##$PH_mod= 1
##$PKNL= yes
##$PPARMOD= 0
##$PPDIAG= 0
##$PPIPTYP= 0
##$PPMPNUM= 2147483647
##$PPRESOL= 1
##$PSCAL= 0
##$PSIGN= 0
##$PYNMP= <proc.py>
##$REVERSE= no
##$SF= 600.26
##$SI= 32768
##$SIGF1= 0
##$SIGF2= 0
##$SINO= 80
##$SIOLD= 32768
##$SPECTYP= <>
##$SREGLST= <31P.CDCl3>
##$SSB= 0
##$STSI= 32768
##$STSR= 0
##$SW_p= 12335.5263157895
##$SYMM= 0
##$S_DEV= 0
##$TDeff= 65536
##$TDoff= 0
##$TI= <>
##$TILT= no
##$TM1= 0
##$TM2= 0
##$TOPLEV= 0
##$USERP1= <user>
##$USERP2= <user>
##$USERP3= <user>
##$USERP4= <user>
##$USERP5= <user>
##$WDW= 0
##$XDIM= 64
##$YMAX_p= 286164715
##$YMIN_p= -305743
##END=
