# Supplementary material for: Synthesis and Cytotoxic Activity of Lepidilines A–D: Comparison with Some 4,5-Diphenyl Analogues and Related Imidazole-2-thiones
Source: J Nat Prod. 2021 Nov 22;84(12):3071–9. doi: 10.1021/acs.jnatprod.1c00797 (PMC8713287; doi:10.1021/acs.jnatprod.1c00797)
Supplement: Supplementary file 3 — np1c00797_si_003.zip [file np1c00797_si_003.zip › NMR data/1a[PF6]/mce-02699c/10/shimvalues]

# Thu Nov 26 04:29:49 2020
#$$PROBEID=38
#$$PROBEINFO=5 mm PABBO BB-1H/D Z-GRD Z847801/0099
#$$PICSINFO=Z847801_0099_38.par
#
# Active Shim Gradients
#
Z           		9023            
Z2          		5458            
Z3          		1265            
Z4          		6316            
Z5          		-1818           
Z6          		-3235           
Z7          		0               
Z8          		0               
X           		2182            
XZ          		895             
XZ2         		6328            
XZ3         		484             
XZ4         		2638            
XZ5         		-17328          
Y           		2381            
YZ          		-664            
YZ2         		-8355           
YZ3         		-5056           
YZ4         		646             
YZ5         		16297           
XY          		4819            
XYZ         		-7518           
XYZ2        		-394            
XYZ3        		-1767           
XYZ4        		1829            
XYZ5        		1138            
(X2-Y2)     		-4852           
(X2-Y2)Z    		-9406           
(X2-Y2)Z2   		1159            
(X2-Y2)Z3   		2953            
(X2-Y2)Z4   		3795            
(X2-Y2)Z5   		-771            
X3          		10886           
X3Z         		9881            
Y3          		1401            
Y3Z         		3943            
#
# Lock Parameter
#
LOCKPHASE		90.600  
LOCKPOWER		-39.000 
LOCKGAIN		116.490 
LOCKDC		-15.000 
LOCKSHIFT		2.040   
FIELD		3107.809
LOOPGAIN		-8.000  
LOOPTIME		0.085   
LOOPFILTER		200.000 
#
IEEE64_VERSION_CODE 1
#
# Shim currents 
#
SHIM_SETTING [1 ]  4430.62084366   
SHIM_SETTING [2 ]  7056.27729093   
SHIM_SETTING [3 ]  214.34889421    
SHIM_SETTING [4 ]  -1466.40769988  
SHIM_SETTING [5 ]  183.02708891    
SHIM_SETTING [6 ]  2343.06721350   
SHIM_SETTING [7 ]  4510.27705408   
SHIM_SETTING [8 ]  6364.76068036   
SHIM_SETTING [9 ]  1874.37048331   
SHIM_SETTING [10]  3097.33691081   
SHIM_SETTING [11]  0.00000000      
SHIM_SETTING [12]  -2542.04500000  
SHIM_SETTING [13]  5344.15200000   
SHIM_SETTING [14]  487.41600000    
SHIM_SETTING [15]  5221.34773395   
SHIM_SETTING [16]  14584.84373395  
SHIM_SETTING [17]  -8468.73000000  
SHIM_SETTING [18]  -615.81800000   
SHIM_SETTING [19]  -15686.80302529 
SHIM_SETTING [20]  17967.57497471  
SHIM_SETTING [21]  -7671.17900000  
SHIM_SETTING [22]  7233.84900000   
SHIM_SETTING [23]  -18251.20600000 
SHIM_SETTING [24]  -739.75500000   
SHIM_SETTING [25]  611.98100000    
SHIM_SETTING [26]  452.93300000    
SHIM_SETTING [27]  10071.60700000  
SHIM_SETTING [28]  -5390.73182110  
SHIM_SETTING [29]  994.74000000    
SHIM_SETTING [30]  5613.16400000   
SHIM_SETTING [31]  15509.29900000  
SHIM_SETTING [32]  -6233.21682110  
SHIM_SETTING [33]  -4916.24100000  
SHIM_SETTING [34]  12059.82100000  
SHIM_SETTING [35]  -522.66100000   
SHIM_SETTING [36]  7080.14500000   
SHIM_SETTING [37]  -8442.23541735  
SHIM_SETTING [38]  16770.21658265  
SHIM_SETTING [39]  -1247.83300000  
SHIM_SETTING [40]  0.00000000      
