# Supplementary material for: Synthesis and Cytotoxic Activity of Lepidilines A–D: Comparison with Some 4,5-Diphenyl Analogues and Related Imidazole-2-thiones
Source: J Nat Prod. 2021 Nov 22;84(12):3071–9. doi: 10.1021/acs.jnatprod.1c00797 (PMC8713287; doi:10.1021/acs.jnatprod.1c00797)
Supplement: Supplementary file 3 — np1c00797_si_003.zip [file np1c00797_si_003.zip › NMR data/1b (lepidiline B)/mce-02745c/10/audita.txt]

##TITLE= Audit trail, TOPSPIN		Version 2.1
##JCAMPDX= 5.01
##ORIGIN= Bruker BioSpin GmbH
##OWNER= Arek
$$ D:\/data/walentyna/nmr/mce-02745c/10/audita.txt
##AUDIT TRAIL=  $$ (NUMBER, WHEN, WHO, WHERE, PROCESS, VERSION, WHAT)
(   1,<2021-03-05 23:27:40.296 +0100>,<Arek>,<CZC9293160>,<go>,<TOPSPIN 2.1>,
      <created by zg
	started at 2021-03-05 22:36:43.765 +0100,
	POWCHK enabled, PULCHK disabled,
       configuration hash MD5:
       E1 42 6B 2F 6E 4F 14 DA 1F 53 7F 35 FB 46 8F 68
       data hash MD5: 64K
       AB 41 61 21 09 08 1B C3 E4 C2 A3 16 E5 06 7A 19>)
(   2,<2021-03-05 23:27:40.984 +0100>,<Arek>,<CZC9293160>,<audit>,<TOPSPIN 2.1>,
      <user comment:
       ICON-NMR User ID: walentyna
       data hash MD5: 64K
       AB 41 61 21 09 08 1B C3 E4 C2 A3 16 E5 06 7A 19>)
##END=

$$ hash MD5
$$ D7 D3 87 CD 00 84 05 57 8A 40 AD 3A 30 02 0A E6
