# Supplementary material for: Synthesis and Cytotoxic Activity of Lepidilines A–D: Comparison with Some 4,5-Diphenyl Analogues and Related Imidazole-2-thiones
Source: J Nat Prod. 2021 Nov 22;84(12):3071–9. doi: 10.1021/acs.jnatprod.1c00797 (PMC8713287; doi:10.1021/acs.jnatprod.1c00797)
Supplement: Supplementary file 3 — np1c00797_si_003.zip [file np1c00797_si_003.zip › NMR data/1c (lepidiline C)/mce-02688c/10/audita.txt]

##TITLE= Audit trail, TOPSPIN		Version 2.1
##JCAMPDX= 5.01
##ORIGIN= Bruker BioSpin GmbH
##OWNER= Arek
$$ D:\/data/walentyna/nmr/mce-02688c/10/audita.txt
##AUDIT TRAIL=  $$ (NUMBER, WHEN, WHO, WHERE, PROCESS, VERSION, WHAT)
(   1,<2020-11-19 18:47:34.828 +0100>,<Arek>,<CZC9293160>,<go>,<TOPSPIN 2.1>,
      <created by zg
	started at 2020-11-19 17:56:38.328 +0100,
	POWCHK enabled, PULCHK disabled,
       configuration hash MD5:
       2F C5 E6 26 11 71 6B 09 0B 0F 2C DE BC C5 B5 F2
       data hash MD5: 64K
       76 BF D7 CF 3B 53 3A F6 12 3C C1 1F 6C 2E 70 0A>)
(   2,<2020-11-19 18:47:35.515 +0100>,<Arek>,<CZC9293160>,<audit>,<TOPSPIN 2.1>,
      <user comment:
       ICON-NMR User ID: walentyna
       data hash MD5: 64K
       76 BF D7 CF 3B 53 3A F6 12 3C C1 1F 6C 2E 70 0A>)
##END=

$$ hash MD5
$$ D5 8E 0E F5 C5 C4 5A 70 0A 9A 4C A6 B1 70 5F F2
