# Supplementary material for: Synthesis and Cytotoxic Activity of Lepidilines A–D: Comparison with Some 4,5-Diphenyl Analogues and Related Imidazole-2-thiones
Source: J Nat Prod. 2021 Nov 22;84(12):3071–9. doi: 10.1021/acs.jnatprod.1c00797 (PMC8713287; doi:10.1021/acs.jnatprod.1c00797)
Supplement: Supplementary file 3 — np1c00797_si_003.zip [file np1c00797_si_003.zip › NMR data/1d (lepidiline D)/mce-02746kr/10/shimvalues]

# Fri Mar 05 11:16:49 2021
#$$PROBEID=38
#$$PROBEINFO=5 mm PABBO BB-1H/D Z-GRD Z847801/0099
#$$PICSINFO=Z847801_0099_38.par
#
# Active Shim Gradients
#
Z           		9301            
Z2          		5467            
Z3          		1428            
Z4          		5507            
Z5          		-1913           
Z6          		-3235           
Z7          		0               
Z8          		0               
X           		2192            
XZ          		895             
XZ2         		6328            
XZ3         		484             
XZ4         		2638            
XZ5         		-17328          
Y           		2429            
YZ          		-664            
YZ2         		-8355           
YZ3         		-5056           
YZ4         		646             
YZ5         		16297           
XY          		4819            
XYZ         		-7518           
XYZ2        		-394            
XYZ3        		-1767           
XYZ4        		1829            
XYZ5        		1138            
(X2-Y2)     		-4852           
(X2-Y2)Z    		-9406           
(X2-Y2)Z2   		1159            
(X2-Y2)Z3   		2953            
(X2-Y2)Z4   		3795            
(X2-Y2)Z5   		-771            
X3          		10886           
X3Z         		9881            
Y3          		1401            
Y3Z         		3943            
#
# Lock Parameter
#
LOCKPHASE		90.600  
LOCKPOWER		-27.000 
LOCKGAIN		119.833 
LOCKDC		-15.000 
LOCKSHIFT		7.240   
FIELD		3020.175
LOOPGAIN		-12.000 
LOOPTIME		0.400   
LOOPFILTER		100.000 
#
IEEE64_VERSION_CODE 1
#
# Shim currents 
#
SHIM_SETTING [1 ]  4576.61099984   
SHIM_SETTING [2 ]  6948.23851064   
SHIM_SETTING [3 ]  310.01440793    
SHIM_SETTING [4 ]  -879.59277749   
SHIM_SETTING [5 ]  -122.02950527   
SHIM_SETTING [6 ]  2158.42512991   
SHIM_SETTING [7 ]  3706.38238713   
SHIM_SETTING [8 ]  5557.38834219   
SHIM_SETTING [9 ]  1584.29301877   
SHIM_SETTING [10]  2805.03173317   
SHIM_SETTING [11]  0.00000000      
SHIM_SETTING [12]  -2542.04500000  
SHIM_SETTING [13]  5344.15200000   
SHIM_SETTING [14]  487.41600000    
SHIM_SETTING [15]  5230.37859175   
SHIM_SETTING [16]  14593.87459175  
SHIM_SETTING [17]  -8458.73000000  
SHIM_SETTING [18]  -605.81800000   
SHIM_SETTING [19]  -15682.07001323 
SHIM_SETTING [20]  17972.30798677  
SHIM_SETTING [21]  -7671.17900000  
SHIM_SETTING [22]  7233.84900000   
SHIM_SETTING [23]  -18251.20600000 
SHIM_SETTING [24]  -739.75500000   
SHIM_SETTING [25]  611.98100000    
SHIM_SETTING [26]  452.93300000    
SHIM_SETTING [27]  10071.60700000  
SHIM_SETTING [28]  -5347.38396787  
SHIM_SETTING [29]  994.74000000    
SHIM_SETTING [30]  5613.16400000   
SHIM_SETTING [31]  15557.29900000  
SHIM_SETTING [32]  -6189.86896787  
SHIM_SETTING [33]  -4916.24100000  
SHIM_SETTING [34]  12059.82100000  
SHIM_SETTING [35]  -522.66100000   
SHIM_SETTING [36]  7080.14500000   
SHIM_SETTING [37]  -8419.51818323  
SHIM_SETTING [38]  16792.93381677  
SHIM_SETTING [39]  -1199.83300000  
SHIM_SETTING [40]  0.00000000      
