# Supplementary material for: Synthesis and Cytotoxic Activity of Lepidilines A–D: Comparison with Some 4,5-Diphenyl Analogues and Related Imidazole-2-thiones
Source: J Nat Prod. 2021 Nov 22;84(12):3071–9. doi: 10.1021/acs.jnatprod.1c00797 (PMC8713287; doi:10.1021/acs.jnatprod.1c00797)
Supplement: Supplementary file 3 — np1c00797_si_003.zip [file np1c00797_si_003.zip › NMR data/2c/mce-02682c/10/audita.txt]

##TITLE= Audit trail, TOPSPIN		Version 2.1
##JCAMPDX= 5.01
##ORIGIN= Bruker BioSpin GmbH
##OWNER= Arek
$$ D:\/data/ela/nmr/mce-02682c/10/audita.txt
##AUDIT TRAIL=  $$ (NUMBER, WHEN, WHO, WHERE, PROCESS, VERSION, WHAT)
(   1,<2021-01-30 09:29:22.125 +0100>,<Arek>,<CZC9293160>,<go>,<TOPSPIN 2.1>,
      <created by zg
	started at 2021-01-30 09:28:12.312 +0100,
	POWCHK enabled, PULCHK disabled,
       configuration hash MD5:
       B9 2C EA BF 03 36 86 C4 0A 4D 62 56 05 20 13 72
       data hash MD5: 64K
       55 B3 5F BD E1 35 09 3D F8 27 18 D3 48 23 61 FA>)
(   2,<2021-01-30 09:29:22.812 +0100>,<Arek>,<CZC9293160>,<audit>,<TOPSPIN 2.1>,
      <user comment:
       ICON-NMR User ID: ela
       data hash MD5: 64K
       55 B3 5F BD E1 35 09 3D F8 27 18 D3 48 23 61 FA>)
##END=

$$ hash MD5
$$ 86 2C 39 01 50 34 2A 53 0B 44 D9 10 E4 E8 7D 3C
